# Supplementary material for: Deciphering Clostridium tyrobutyricum Metabolism Based on the Whole-Genome Sequence and Proteome Analyses
Source: mBio. 2016 Jun 14;7(3):e00743-16. doi: 10.1128/mBio.00743-16 (PMC4916380; doi:10.1128/mBio.00743-16)
Supplement: Data Set S1 — Proteins identified by label-free shotgun proteomics. Download [file mbo003162838sd1.xls]

## Sheet: C2
Data Set S1. Proteins identified by label-free shotgun proteomics
Locus	Descriptive Name	Sequence Count	Spectrum Count	Sequence Coverage	Length	MolWt	pI	Validation Status	HRedundancy	LRedundancy	SpC/L
CTK_C00010	chromosomal replication initiator protein	16	27	0.41	446	50940	8.1	U	0	27	0.0605381
CTK_C00020	DNA polymerase III subunit beta	11	25	0.373	367	41458	4.9	U	0	25	0.0681199
CTK_C00030	S4 domain protein YaaA	2	3	0.309	68	7679	9.4	U	0	3	0.0441176
CTK_C00060	DNA gyrase subunit B	19	30	0.327	637	71593	6.4	U	0	30	0.0470958
CTK_C00070	DNA gyrase subunit A	25	42	0.295	813	91781	6.9	U	0	42	0.0516605
CTK_C00090	transcriptional regulator	4	8	0.327	171	19355	7.6	U	0	8	0.0467836
CTK_C00100	UPF0182 protein CLJU_c00140	14	22	0.234	907	104684	9.1	U	0	22	0.0242558
CTK_C00130	Serine--tRNA ligase	20	51	0.406	426	49108	6.5	U	0	51	0.119718
CTK_C00170	Putative uncharacterized protein	8	16	0.413	184	21808	8.2	U	0	16	0.0869565
CTK_C00210	Predicted transcriptional regulator	2	3	0.162	197	22711	5.5	U	0	3	0.0152284
CTK_C00230	Putative uncharacterized protein	2	2	0.303	99	11228	9.1	U	0	2	0.020202
CTK_C00270	DNA polymerase III subunit gamma/tau	3	5	0.083	543	62709	7.2	U	0	5	0.0092081
CTK_C00280	Nucleoid-associated protein CA_C0126	14	91	0.754	114	12289	5	U	0	91	0.798246
CTK_C00330	NADH pyrophosphatase	5	6	0.326	172	19697	7	U	0	6	0.0348837
CTK_C00340	Putative uncharacterized protein	2	3	0.136	228	24789	8.9	U	0	3	0.0131579
CTK_C00350	Uncharacterized protein	2	4	0.091	263	30292	9.5	U	0	4	0.0152091
CTK_C00360	Predicted aminotransferase	11	27	0.404	356	40426	8.8	U	0	27	0.0758427
CTK_C00370	4-phosphoerythronate dehydrogenase	19	37	0.565	313	34673	8.2	U	0	37	0.118211
CTK_C00380	Uncharacterized protein	10	18	0.275	415	48218	6.3	U	0	18	0.0433735
CTK_C00400	Predicted HD superfamily hydrolase, metal-dependent	2	3	0.116	164	19108	8.7	U	0	3	0.0182927
CTK_C00410	Predicted hydrolase	4	4	0.123	341	37810	5.5	U	0	4	0.0117302
CTK_C00420	Predicted hydrolase	4	5	0.145	337	37534	7.6	U	0	5	0.0148368
CTK_C00430	Uncharacterized protein	6	9	0.269	323	35788	5.4	U	0	9	0.0278638
CTK_C00460	Uracil-DNA glycosylase superfamily	4	5	0.242	198	22790	8.8	U	0	5	0.0252525
CTK_C00470	Aminotransferase, class V	2	2	0.061	392	44169	6.3	U	0	2	0.00510204
CTK_C00480	NpdA	7	7	0.362	240	26655	7.5	U	0	7	0.0291667
CTK_C00490	LD-carboxypeptidase	3	6	0.119	311	35067	7	U	0	6	0.0192926
CTK_C00560	Predicted peptidase	3	4	0.099	304	34489	5.4	U	0	4	0.0131579
CTK_C00570	Putative uncharacterized protein	4	6	0.493	67	7719	4.6	U	0	6	0.0895522
CTK_C00590	flagellar motor protein MotA	4	17	0.178	264	28519	5.2	U	0	17	0.0643939
CTK_C00600	flagellar motor protein MotB	3	3	0.104	259	29011	9.6	U	0	3	0.011583
CTK_C00620	Ribosomal RNA small subunit methyltransferase I	4	5	0.174	281	31779	8.7	U	0	5	0.0177936
CTK_C00630	Uncharacterized protein	7	10	0.198	364	39319	9.6	U	0	10	0.0274725
CTK_C00640	Uncharacterized protein	5	12	0.432	81	9240	7.8	U	0	12	0.148148
CTK_C00670	Predicted transcriptional regulator	8	14	0.298	218	25084	6.4	U	0	14	0.0642202
CTK_C00690	Putative uncharacterized protein	2	3	0.111	199	23426	6.1	U	0	3	0.0150754
CTK_C00730	Putative cell wall hydrolase	5	7	0.147	497	55091	8.7	U	0	7	0.0140845
CTK_C00750	Methionine--tRNA ligase	25	51	0.396	646	73418	8	U	0	51	0.0789474
CTK_C00760	Malic protein NAD-binding	19	38	0.409	543	59526	5.5	U	0	38	0.0699816
CTK_C00820	Ribonuclease M5	4	8	0.226	177	20095	9.1	U	0	8	0.0451977
CTK_C00830	Ribosomal RNA small subunit methyltransferase A	6	14	0.27	278	31690	8.5	U	0	14	0.0503597
CTK_C00860	Predicted nucleotide-binding protein	8	17	0.242	293	32101	7.6	U	0	17	0.0580205
CTK_C00900	Anaerobic ribonucleoside-triphosphate reductase	30	68	0.377	702	79540	7.5	U	0	68	0.0968661
CTK_C00930	Hydrolase	3	9	0.194	211	24073	6.6	U	0	9	0.042654
CTK_C00950	Isoleucine--tRNA ligase	51	105	0.401	1035	120649	5.9	U	0	105	0.101449
CTK_C00960	catabolite control protein A	16	43	0.505	331	37157	5.3	U	0	43	0.129909
CTK_C01040	UPF0272 CLJU_c01960	8	14	0.231	402	45574	6.8	U	0	14	0.0348259
CTK_C01050	1-(5-phosphoribosyl)-5-amino-4-imidazole-carboxylate (AIR) carboxylase	2	3	0.076	249	26862	8.8	U	0	3	0.0120482
CTK_C01060	Putative Fe-S oxidoreductase	51	198	0.557	463	53018	8.1	U	0	198	0.427646
CTK_C01200	4-diphosphocytidyl-2-C-methyl-D-erythritol kinase	3	3	0.107	280	31417	9.2	U	0	3	0.0107143
CTK_C01260	Putative uncharacterized protein	3	5	0.309	139	15690	4.9	U	0	5	0.0359712
CTK_C01290	CTP synthase	23	49	0.432	544	61010	6.4	U	0	49	0.0900735
CTK_C01300	Transcription termination factor Rho	12	23	0.264	492	55862	9	U	0	23	0.046748
CTK_C01310	50S ribosomal protein L31	5	13	0.629	70	7910	9.3	U	0	13	0.185714
CTK_C01320	Thymidine kinase	5	6	0.235	200	22954	8.4	U	0	6	0.03
CTK_C01340	Release factor glutamine methyltransferase	8	14	0.286	283	32633	5.4	U	0	14	0.04947
CTK_C01350	Peptide chain release factor 1	14	28	0.385	356	40602	5.3	U	0	28	0.0786517
CTK_C01380	Putative translation factor	12	32	0.269	350	38616	7.4	U	0	32	0.0914286
CTK_C01390	Uncharacterized protein	3	5	0.276	152	17062	7.8	U	0	5	0.0328947
CTK_C01400	Ribose 5-phosphate isomerase	10	18	0.517	149	16341	7	U	0	18	0.120805
CTK_C01410	Uracil phosphoribosyltransferase	14	34	0.455	209	22897	7	U	0	34	0.162679
CTK_C01440	UDP-N-acetylglucosamine 2-epimerase	10	15	0.234	384	43631	6.7	U	0	15	0.0390625
CTK_C01450	Thiolase	59	954	0.743	393	41403	8.9	U	0	954	2.42748
CTK_C01470	ATP synthase subunit a	5	13	0.242	190	20719	9.1	U	0	13	0.0684211
CTK_C01490	ATP synthase subunit b	6	10	0.302	159	18259	7.5	U	0	10	0.0628931
CTK_C01500	ATP synthase subunit delta	8	16	0.38	179	21022	5.9	U	0	16	0.0893855
CTK_C01510	ATP synthase subunit alpha	22	57	0.355	504	55138	5.5	U	0	57	0.113095
CTK_C01520	ATP synthase gamma chain	12	26	0.486	282	31456	9.1	U	0	26	0.0921986
CTK_C01530	ATP synthase subunit beta	43	157	0.746	465	51013	5.3	U	0	157	0.337634
CTK_C01540	ATP synthase epsilon chain	4	9	0.273	132	14957	6	U	0	9	0.0681818
CTK_C01560	UDP-N-acetylglucosamine 1-carboxyvinyltransferase	2	2	0.045	419	45119	6.7	U	0	2	0.00477327
CTK_C01600	MreB/Mbl protein	21	51	0.526	342	36593	5.3	U	0	51	0.149123
CTK_C01620	S-adenosylmethionine synthase	30	99	0.593	391	43133	6	U	0	99	0.253197
CTK_C01660	Cold-shock protein	2	5	0.323	65	7119	5.3	U	0	5	0.0769231
CTK_C01670	Predicted ribosome-associated protein	6	15	0.409	176	20304	9.1	U	0	15	0.0852273
CTK_C01680	Protein translocase subunit SecA	48	90	0.511	852	97496	6.1	U	0	90	0.105634
CTK_C01690	Peptide chain release factor B	4	12	0.14	329	37334	5.2	U	0	12	0.0364742
CTK_C01710	Uncharacterized protein	11	28	0.368	359	39778	8	U	0	28	0.0779944
CTK_C01720	Predicted ABC transporter, ATPase component	6	12	0.218	229	26087	7	U	0	12	0.0524017
CTK_C01730	Uncharacterized protein	7	12	0.21	395	43017	8.4	U	0	12	0.0303797
CTK_C01760	Transcriptional accessory protein	33	72	0.394	719	80405	6.5	U	0	72	0.100139
CTK_C01820	Putative uncharacterized protein	2	3	0.109	239	28256	9.4	U	0	3	0.0125523
CTK_C01840	Leucine--tRNA ligase	30	59	0.402	811	93594	6.9	U	0	59	0.0727497
CTK_C01860	Uncharacterized protein	2	3	0.07	200	22738	5.7	U	0	3	0.015
CTK_C01890	Fructose-bisphosphate aldolase	28	233	0.745	310	33175	5.3	U	0	233	0.751613
CTK_C01940	L-serine dehydratase, iron-sulfur-dependent, alpha subunit	7	18	0.359	290	30498	5.4	U	0	18	0.062069
CTK_C01950	Polyphosphate kinase	3	3	0.052	709	81860	8.5	U	0	3	0.00423131
CTK_C01960	Uncharacterized protein	4	5	0.099	513	58879	8.3	U	0	5	0.00974659
CTK_C01970	Ppx/GppA phosphatase family protein	7	11	0.164	500	57347	8.5	U	0	11	0.022
CTK_C02030	Putative kinase	3	5	0.12	299	33349	6.2	U	0	5	0.0167224
CTK_C02090	Cysteine synthase	24	105	0.578	303	32282	7.5	U	0	105	0.346535
CTK_C02100	Serine acetyltransferase	3	5	0.188	197	21848	9.7	U	0	5	0.0253807
CTK_C02120	Uncharacterized protein	8	10	0.382	241	26773	9.3	U	0	10	0.0414938
CTK_C02130	endonuclease III	2	4	0.122	213	24106	8.6	U	0	4	0.0187793
CTK_C02140	Putative competence-damage inducible protein	13	21	0.334	410	44903	8.4	U	0	21	0.0512195
CTK_C02150	Uncharacterized protein	8	17	0.29	389	42839	9.2	U	0	17	0.0437018
CTK_C02200	Putative tRNA (cytidine(34)-2'-O)-methyltransferase	3	8	0.252	155	17904	7.4	U	0	8	0.0516129
CTK_C02210	Putative degV protein	2	3	0.1	279	31078	8.1	U	0	3	0.0107527
CTK_C02220	Thioredoxin reductase	8	14	0.269	308	33527	5.5	U	0	14	0.0454545
CTK_C02240	Predicted transcription regulator	10	20	0.321	343	37655	8	U	0	20	0.058309
CTK_C02250	Glyceraldehyde-3-phosphate dehydrogenase	37	340	0.817	334	35972	6.9	U	0	340	1.01796
CTK_C02260	Phosphoglycerate kinase	50	309	0.751	398	42542	6.3	U	0	309	0.776382
CTK_C02270	Triosephosphate isomerase	21	182	0.641	248	27006	6	U	0	182	0.733871
CTK_C02280	2,3-bisphosphoglycerate-independent phosphoglycerate mutase	26	67	0.433	510	56586	6.2	U	0	67	0.131373
CTK_C02290	Enolase	33	230	0.715	431	46646	4.8	U	0	230	0.533643
CTK_C02370	Ribonuclease R	2	3	0.041	711	82110	6.6	U	0	3	0.00421941
CTK_C02590	Molecular chaperone	4	9	0.087	566	63902	5.6	U	0	9	0.0159011
CTK_C02610	PfkB domain protein	26	69	0.719	317	34055	4.9	U	0	69	0.217666
CTK_C02780	Predicted transcriptional regulator	3	4	0.161	223	25254	9.2	U	0	4	0.0179372
CTK_C02840	Extracellular solute-binding protein family 3	2	2	0.14	279	30108	9	U	0	2	0.00716846
CTK_C02950	Nitroreductase	4	6	0.184	272	31242	8.6	U	0	6	0.0220588
CTK_C03080	Hydroxylamine reductase	10	15	0.22	546	59645	6.3	U	0	15	0.0274725
CTK_C03160	Predicted extracellular amino acid-binding protein	9	24	0.403	278	30628	9.3	U	0	24	0.0863309
CTK_C03180	Branched-chain amino acid aminotransferase/4-amino-4-deoxychorismate lyase	6	10	0.264	280	31848	5.7	U	0	10	0.0357143
CTK_C03200	Uncharacterized protein	7	13	0.191	283	32030	5.9	U	0	13	0.0459364
CTK_C03220	Permease	2	2	0.137	306	34174	9.6	U	0	2	0.00653595
CTK_C03240	4 animobutyrate aminotransferase	3	5	0.104	424	46293	7.3	U	0	5	0.0117925
CTK_C03870	MerR family transcriptional regulator	4	6	0.416	149	16988	8.4	U	0	6	0.0402685
CTK_C03990	hypothetical protein CarbS_01675	2	2	0.14	114	12385	6.8	U	0	2	0.0175439
CTK_C04000	CoA-disulfide reductase-related protein	12	21	0.21	813	88714	8	U	0	21	0.0258303
CTK_C04110	Uncharacterized protein	3	4	0.297	128	14512	6.6	U	0	4	0.03125
CTK_C04380	Putative cell wall binding repeat 2-containing protein	3	10	0.155	349	35534	5.1	U	0	10	0.0286533
CTK_C04390	Uncharacterized protein	85	1015	0.779	1174	124097	4.8	U	0	1015	0.864566
CTK_C04400	Putative surface-layer protein	16	29	0.226	1102	116906	5	U	0	29	0.0263158
CTK_C04430	Lipoprotein, putative	4	4	0.22	132	14298	9.9	U	0	4	0.030303
CTK_C04440	Putative uncharacterized protein	16	31	0.56	282	32261	6.7	U	0	31	0.109929
CTK_C04460	Uncharacterized protein	4	7	0.203	345	40878	6.1	U	0	7	0.0202899
CTK_C04510	HAD-superfamily hydrolase, subfamily IA, variant 3	2	5	0.12	217	24308	5.2	U	0	5	0.0230415
CTK_C04530	Putative uncharacterized protein	2	3	0.164	134	15621	6.8	U	0	3	0.0223881
CTK_C04540	Predicted phage infection protein	2	3	0.055	722	79240	8.3	U	0	3	0.00415512
CTK_C04550	Predicted phage infection protein	4	7	0.042	721	79576	8.9	U	0	7	0.00970874
CTK_C04610	Predicted cell wall binding protein	40	182	0.755	604	63736	5.6	U	0	182	0.301325
CTK_C04620	Predicted cell wall binding protein	3	3	0.11	445	46866	5.8	U	0	3	0.00674157
CTK_C04630	Predicted cell wall binding protein	17	38	0.503	433	46362	5.2	U	0	38	0.0877598
CTK_C04640	Putative uncharacterized protein	10	26	0.352	344	37393	9.3	U	0	26	0.0755814
CTK_C04650	Putative capsular polysaccharide biosynthesis protein	7	13	0.354	226	25009	5.5	U	0	13	0.0575221
CTK_C04660	Predicted capsular polysaccharide biosynthesis protein	2	2	0.043	257	29669	5.6	U	0	2	0.0077821
CTK_C04670	Predicted exopolysaccharide biosynthesis protein	8	17	0.441	236	25826	9	U	0	17	0.0720339
CTK_C04680	Predicted glycosyltransferase	4	8	0.186	253	29117	9.4	U	0	8	0.0316206
CTK_C04690	glycosyltransferase	6	14	0.19	385	45027	9.4	U	0	14	0.0363636
CTK_C04700	Predicted glycosyltransferases	3	3	0.118	287	33782	9.2	U	0	3	0.010453
CTK_C04720	Glycosyltransferase, group 2 family protein	2	3	0.114	272	31727	9.3	U	0	3	0.0110294
CTK_C04730	Uncharacterized protein	5	9	0.139	389	46389	8.9	U	0	9	0.0231362
CTK_C04760	Hexapeptide repeat-containing transferase	2	2	0.144	188	20757	8.9	U	0	2	0.0106383
CTK_C04770	Putative uncharacterized protein	19	59	0.51	363	41189	7.2	U	0	59	0.162534
CTK_C04780	dTDP-glucose 4,6-dehydratase	12	19	0.361	349	40113	5.7	U	0	19	0.0544413
CTK_C04790	Glucose-1-phosphate thymidylyltransferase	2	4	0.116	294	33262	5.6	U	0	4	0.0136054
CTK_C04800	dTDP-4-dehydrorhamnose reductase	6	11	0.226	292	33268	8.2	U	0	11	0.0376712
CTK_C04810	dTDP-4-dehydrorhamnose 3,5-epimerase	2	2	0.121	182	20945	5.9	U	0	2	0.010989
CTK_C04830	UTP-glucose-1-phosphate uridylyltransferase	3	6	0.154	312	35273	6.1	U	0	6	0.0192308
CTK_C04840	Uncharacterized protein MJ0359	4	5	0.164	225	27056	9.1	U	0	5	0.0222222
CTK_C04880	UTP-glucose-1-phosphate uridylyltransferase	2	4	0.084	298	33628	6.8	U	0	4	0.0134228
CTK_C04960	Putative uncharacterized protein	21	38	0.549	430	47575	6.2	U	0	38	0.0883721
CTK_C05100	Transcriptional regulator	3	5	0.186	188	20901	7.9	U	0	5	0.0265957
CTK_C05120	ATPase, P-type (Transporting), HAD superfamily, subfamily IC	2	2	0.046	874	95831	6.8	U	0	2	0.00228833
CTK_C05160	[FeFe]-hydrogenase	12	20	0.225	577	63943	8.7	U	0	20	0.034662
CTK_C05170	Membrane-associated protein	4	5	0.105	457	50855	5.5	U	0	5	0.0109409
CTK_C05270	Glutamine--fructose-6-phosphate aminotransferase [isomerizing]	33	100	0.442	609	67011	6	U	0	100	0.164204
CTK_C05300	Phosphoenolpyruvate-dependent sugar phosphotransferase system, EIIA 2	4	5	0.356	146	16274	4.8	U	0	5	0.0342466
CTK_C05310	Mannitol-1-phosphate 5-dehydrogenase	7	12	0.214	384	43086	8	U	0	12	0.03125
CTK_C05330	Transcriptional regulator with HTH domain and aminotransferase domain	4	6	0.161	391	44123	6.1	U	0	6	0.0153453
CTK_C05350	Predicted transcriptional regulator, DeoR family	3	5	0.185	260	28992	8.6	U	0	5	0.0192308
CTK_C05470	Uncharacterized protein	2	2	0.053	243	28942	8.6	U	0	2	0.00823045
CTK_C05620	Glutamate dehydrogenase	32	70	0.643	448	49557	7.5	U	0	70	0.15625
CTK_C05720	6-phospho-alpha-glucosidase	4	5	0.065	445	51332	5.5	U	0	5	0.011236
CTK_C05760	aminoacid permease	2	4	0.034	612	68201	9.5	U	0	4	0.00653595
CTK_C05810	Predicted methyl-accepting chemotaxis protein	17	45	0.305	571	62006	5	U	0	45	0.0788091
CTK_C05990	BC-type multidrug/protein/lipid transport system, membrane ATPase component	2	10	0.073	532	60454	7.3	U	0	10	0.018797
CTK_C06040	2-enoate reductase	6	10	0.114	667	72891	8.2	U	0	10	0.0149925
CTK_C06050	Predicted methyl-accepting chemotaxis protein	22	75	0.48	569	63149	5.1	U	0	75	0.13181
CTK_C06100	Phosphopentomutase	3	4	0.097	393	44311	7	U	0	4	0.0101781
CTK_C06110	Pyrimidine-nucleoside phosphorylase	4	7	0.134	433	46185	6	U	0	7	0.0161663
CTK_C06130	Aspartate/tyrosine/aromatic aminotransferase	2	3	0.064	391	43342	6.2	U	0	3	0.00767263
CTK_C06150	Methyl-accepting chemotaxis protein signaling domain protein	10	15	0.176	666	73573	5.6	U	0	15	0.0225225
CTK_C06220	Putative uncharacterized protein	11	29	0.458	249	28847	5.9	U	0	29	0.116466
CTK_C06240	Putative amidohydrolase	11	17	0.264	435	47438	7.3	U	0	17	0.0390805
CTK_C06270	branched-chain amino acid aminotransferase	21	99	0.569	304	34327	7.3	U	0	99	0.325658
CTK_C06300	Predicted transcriptional regulator, DeoR family	9	18	0.468	250	28306	7.4	U	0	18	0.072
CTK_C06310	1-phosphofructokinase	24	68	0.611	301	32866	8.6	U	0	68	0.225914
CTK_C06320	Fructose-specific PTS (Phosphotransferase system) system enzyme IIABC component	20	66	0.281	627	66279	7.9	U	0	66	0.105263
CTK_C06410	Uncharacterized protein	3	8	0.083	351	39943	7.2	U	0	8	0.022792
CTK_C06450	Ribonuclease HI	4	4	0.12	300	34302	8.6	U	0	4	0.0133333
CTK_C06510	Chaperone	25	49	0.3	863	97971	5.7	U	0	49	0.0567787
CTK_C06520	Acetyl-CoA hydrolase	30	155	0.471	433	47716	6.8	U	0	155	0.357968
CTK_C06530	Putative cobyric acid synthase	2	4	0.119	243	27762	5.6	U	0	4	0.0164609
CTK_C06540	Uncharacterized protein	2	3	0.068	440	49702	8.6	U	0	3	0.00681818
CTK_C06610	(Re)-citrate-synthase	15	22	0.352	449	51820	6.3	U	0	22	0.0489978
CTK_C06620	Aconitate hydratase/aconitase	43	128	0.627	641	69289	6.7	U	0	128	0.199688
CTK_C06630	Isocitrate dehydrogenase, NAD-dependent	10	28	0.311	334	36130	6	U	0	28	0.0838323
CTK_C06640	Homoserine O-succinyltransferase	5	8	0.135	312	36301	6.3	U	0	8	0.025641
CTK_C06660	MetH1	24	57	0.323	817	89672	5.9	U	0	57	0.0697674
CTK_C06670	Putative uncharacterized protein	3	7	0.198	227	24334	8	U	0	7	0.030837
CTK_C06680	Bacterial extracellular solute-binding protein, family 3	9	24	0.403	278	30413	9.3	U	0	24	0.0863309
CTK_C06690	Uncharacterized protein	5	11	0.245	216	24063	8.6	U	0	11	0.0509259
CTK_C06700	ABC transporter related protein	5	9	0.232	259	29090	8.9	U	0	9	0.034749
CTK_C06710	Argininosuccinate synthase	16	37	0.44	398	44643	6.1	U	0	37	0.0929648
CTK_C06720	Argininosuccinate lyase	18	47	0.385	439	50239	6	U	0	47	0.107062
CTK_C06740	Transcriptional regulator, AsnC family	9	19	0.439	173	19653	6.5	U	0	19	0.109827
CTK_C06750	Asparaginyl-tRNA synthetase related protein	25	70	0.635	323	37773	5.7	U	0	70	0.216718
CTK_C06820	Predicted ribonucleoside-diphosphate reductase	10	15	0.131	1013	113866	7.9	U	0	15	0.0148075
CTK_C06890	Putative uncharacterized protein	4	4	0.297	172	18676	7.1	U	0	4	0.0232558
CTK_C06900	Ferric uptake regulation protein FUR	3	4	0.276	145	17155	8.4	U	0	4	0.0275862
CTK_C06930	Predicted cation-transporting ATPase	2	2	0.029	875	95895	5.6	U	0	2	0.00228571
CTK_C06950	Putative uncharacterized protein	5	7	0.107	289	33137	8.4	U	0	7	0.0242215
CTK_C07080	hypothetical protein	13	23	0.392	316	35042	6.7	U	0	23	0.0727848
CTK_C07100	ABC transporter	9	13	0.204	741	82625	8.8	U	0	13	0.0175439
CTK_C07110	ABC transporter	8	12	0.184	609	67790	8.9	U	0	12	0.0197044
CTK_C07130	Predicted transcriptional regulator	2	3	0.101	228	26406	7.2	U	0	3	0.0131579
CTK_C07170	Predicted nitrogen regulatory protein P-II	4	8	0.287	122	13435	7.2	U	0	8	0.0655738
CTK_C07180	Polysaccharide deacetylase family protein	9	12	0.342	284	32281	9.1	U	0	12	0.0422535
CTK_C07210	5'-nucleotidase SurE	6	7	0.303	251	27959	5.6	U	0	7	0.0278884
CTK_C07260	Putative uncharacterized protein	2	2	0.074	270	31216	9.5	U	0	2	0.00740741
CTK_C07300	Uncharacterized protein	3	6	0.238	126	13603	6.7	U	0	6	0.047619
CTK_C07310	Uncharacterized protein	2	3	0.255	102	12170	5.3	U	0	3	0.0294118
CTK_C07330	UPI00019B0064 related cluster	3	5	0.163	190	22095	6.1	U	0	5	0.0263158
CTK_C07350	Methionine aminopeptidase	5	6	0.261	249	27372	6.3	U	0	6	0.0240964
CTK_C07380	N-acyl-L-amino acid amidohydrolase	4	5	0.174	397	43435	6.4	U	0	5	0.0125945
CTK_C07410	Putative dehydrogenase	4	4	0.155	322	36241	7.8	U	0	4	0.0124224
CTK_C07420	L-lactate dehydrogenase	2	5	0.077	323	35343	5.3	U	0	5	0.0154799
CTK_C07690	Predicted hydrolase	11	22	0.404	297	33348	5.1	U	0	22	0.0740741
CTK_C07750	Uncharacterized protein	3	4	0.225	178	19526	7.4	U	0	4	0.0224719
CTK_C07800	Putative basic membrane protein	2	4	0.061	375	41182	8.8	U	0	4	0.0106667
CTK_C07850	Molybdopterin biosynthesis enzyme	4	8	0.088	341	38298	8.1	U	0	8	0.0234604
CTK_C07880	N-acyl-D-amino-acid deacylase	5	6	0.093	528	59190	6.6	U	0	6	0.0113636
CTK_C07890	Putative deacetylase	9	13	0.287	394	43935	6.5	U	0	13	0.0329949
CTK_C07900	phenylhydantoinase	2	3	0.061	460	51564	6.6	U	0	3	0.00652174
CTK_C07920	Dihydroorotate dehydrogenase family protein	5	10	0.166	362	38805	7.3	U	0	10	0.0276243
CTK_C07940	Xanthine dehydrogenase related protein, molybdopterin binding protein	2	2	0.055	706	78818	6	U	0	2	0.00283286
CTK_C07950	Putative oxidoreductase, iron-sulfur binding subunit	2	2	0.112	161	17613	5.7	U	0	2	0.0124224
CTK_C07960	Putative xanthine dehydrogenase subunit, FAD-binding domain	3	9	0.162	277	30436	5.9	U	0	9	0.032491
CTK_C08010	Predicted ABC transporter	4	4	0.153	367	40832	9.4	U	0	4	0.0108992
CTK_C08140	Predicted transcriptional regulator, LysR family	3	4	0.097	289	32776	7.3	U	0	4	0.0138408
CTK_C08150	Aspartate/tyrosine/aromatic aminotransferase	9	17	0.251	390	44142	7	U	0	17	0.0435897
CTK_C08190	Predicted molybdenum-pterin binding protein	4	7	0.559	68	7042	9.2	U	0	7	0.102941
CTK_C08240	CspA	6	127	0.507	67	7540	4.9	U	0	127	1.89552
CTK_C08250	Putative uncharacterized protein	3	4	0.11	191	22526	5.3	U	0	4	0.0209424
CTK_C08260	CBS domain-containing protein	2	3	0.036	440	49538	4.8	U	0	3	0.00681818
CTK_C08280	Cysteine desulfurase related protein	3	3	0.087	381	41988	8.1	U	0	3	0.00787402
CTK_C08290	ThrC	29	74	0.455	497	55931	7.6	U	0	74	0.148893
CTK_C08320	Peptidase T	3	3	0.127	408	45443	5.3	U	0	3	0.00735294
CTK_C08350	Predicted ABC-type aminoacid transporter, periplasmic solute-binding component	8	14	0.362	268	29912	9.4	U	0	14	0.0522388
CTK_C08360	Thiamine-phosphate synthase	8	19	0.343	204	21846	6.8	U	0	19	0.0931373
CTK_C08370	Hydroxyethylthiazole kinase	7	14	0.312	269	28793	6.1	U	0	14	0.0520446
CTK_C08380	ThiD	11	22	0.487	267	28607	7.5	U	0	22	0.082397
CTK_C08410	Translation initiation factor IF-3	8	16	0.36	172	19611	9.6	U	0	16	0.0930233
CTK_C08430	50S ribosomal protein L20	7	14	0.387	119	13640	11.4	U	0	14	0.117647
CTK_C08450	Phenylalanine--tRNA ligase alpha subunit	11	17	0.318	340	38866	7.4	U	0	17	0.05
CTK_C08460	Phenylalanine--tRNA ligase beta subunit	28	54	0.356	792	88647	5.4	U	0	54	0.0681818
CTK_C08470	Cell division protein	5	14	0.198	192	22874	9.2	U	0	14	0.0729167
CTK_C08580	MutS2 protein	12	21	0.158	785	88726	6.6	U	0	21	0.0267516
CTK_C08600	Predicted arginine/lysine/ornithine decarboxylase	3	4	0.078	486	53333	6.2	U	0	4	0.00823045
CTK_C08610	Phosphoglucomutase	17	35	0.341	577	65313	7.9	U	0	35	0.0606586
CTK_C08620	TPR repeats containing protein	4	6	0.126	357	41456	4.9	U	0	6	0.0168067
CTK_C08630	UTP--glucose-1-phosphate uridylyltransferase	8	10	0.291	309	35126	8.5	U	0	10	0.0323625
CTK_C08640	Predicted capsular polysaccharide biosynthesis protein	8	13	0.141	618	70602	8.5	U	0	13	0.0210356
CTK_C08650	Nucleotide sugar dehydrogenase	23	66	0.435	439	48984	7.2	U	0	66	0.150342
CTK_C08660	Oxidoreductase domain protein	15	30	0.459	368	41705	6.4	U	0	30	0.0815217
CTK_C08670	Acyl-(Acyl-carrier-protein)-UDP-N-acetylglucosamine acyltransferase	11	16	0.6	250	26514	7.1	U	0	16	0.064
CTK_C08700	Uncharacterized protein	5	6	0.16	368	43606	8.9	U	0	6	0.0163043
CTK_C08720	UDP-N-acetylglucosamine 2-epimerase	14	28	0.389	355	40166	5.9	U	0	28	0.0788732
CTK_C08730	Glycosyl transferase, group 1 family	3	5	0.091	406	45832	9.1	U	0	5	0.0123153
CTK_C08790	Predicted undecaprenyl-phosphate galactosephosphotransferase	4	7	0.203	217	24840	9.6	U	0	7	0.0322581
CTK_C08800	Glycosyl transferase, WecB/TagA/CpsF family	2	5	0.066	241	27861	9.1	U	0	5	0.0207469
CTK_C08810	Predicted transcription regulator	2	4	0.182	137	15624	9	U	0	4	0.0291971
CTK_C08870	Predicted membrane carboxypeptidase	6	7	0.125	808	89077	9.1	U	0	7	0.00866337
CTK_C08920	Putative uncharacterized protein	3	10	0.205	219	25214	5.8	U	0	10	0.0456621
CTK_C08930	Probable transcriptional regulatory protein CLJU_c33870	11	24	0.433	245	27017	4.8	U	0	24	0.0979592
CTK_C08940	Putative uncharacterized protein	2	2	0.126	269	31074	9.4	U	0	2	0.00743494
CTK_C08970	Holliday junction ATP-dependent DNA helicase RuvB	7	12	0.254	343	38368	6.4	U	0	12	0.0349854
CTK_C08980	S-adenosylmethionine:tRNA ribosyltransferase-isomerase	9	13	0.302	341	38951	5.8	U	0	13	0.0381232
CTK_C08990	Queuine tRNA-ribosyltransferase	4	10	0.143	377	43015	8.4	U	0	10	0.0265252
CTK_C09000	Putative uncharacterized protein	5	12	0.364	99	11065	9.7	U	0	12	0.121212
CTK_C09030	Putative Fe-S oxidoreductase	9	17	0.242	454	52301	6.8	U	0	17	0.0374449
CTK_C09040	Protein translocase subunit SecD	9	16	0.24	430	46050	9.7	U	0	16	0.0372093
CTK_C09070	Adenine phosphoribosyltransferase	5	9	0.203	172	18934	7.2	U	0	9	0.0523256
CTK_C09080	GTP pyrophosphokinase	5	6	0.08	725	82956	9	U	0	6	0.00827586
CTK_C09100	Beta-lactamase domain protein	4	9	0.19	200	22017	5.5	U	0	9	0.045
CTK_C09110	Histidine--tRNA ligase	11	21	0.275	415	47232	6.2	U	0	21	0.0506024
CTK_C09120	Aspartate--tRNA ligase	20	54	0.341	592	67919	6.2	U	0	54	0.0912162
CTK_C09130	Putative uncharacterized protein	4	11	0.169	219	25511	4.8	U	0	11	0.0502283
CTK_C09160	L-aspartate oxidase	2	4	0.053	525	59622	6.4	U	0	4	0.00761905
CTK_C09190	Homoserine O-succinyltransferase	2	4	0.058	308	36237	6.4	U	0	4	0.012987
CTK_C09200	Metal-dependent RNase	3	5	0.047	829	95827	8.1	U	0	5	0.00603136
CTK_C09210	Transketolase	32	65	0.413	661	72758	6.3	U	0	65	0.0983359
CTK_C09220	Fe-dependent oxidoreductase, alcohol dehydrogenase	6	11	0.186	387	42962	7.1	U	0	11	0.0284238
CTK_C09250	Putative glycosylase	2	2	0.051	352	40429	6.1	U	0	2	0.00568182
CTK_C09270	D-alanine--D-alanine ligase	12	24	0.515	297	33210	5.2	U	0	24	0.0808081
CTK_C09290	Predicted hydrolase	3	8	0.25	184	20998	5.3	U	0	8	0.0434783
CTK_C09340	Cobyric acid synthase	7	8	0.179	492	55074	6.1	U	0	8	0.0162602
CTK_C09360	Aminotransferase class I and II	3	4	0.127	355	41339	8.2	U	0	4	0.0112676
CTK_C09390	Porphyrin biosynthesis protein HemD	3	6	0.092	490	55145	8.8	U	0	6	0.0122449
CTK_C09400	Delta-aminolevulinic acid dehydratase	6	15	0.262	324	36653	5.3	U	0	15	0.0462963
CTK_C09420	Nicotinate-nucleotide--dimethylbenzimidazole phosphoribosyltransferase	4	6	0.139	359	38569	5.5	U	0	6	0.0167131
CTK_C09470	Cobalt-precorrin-2 C(20)-methyltransferase	6	9	0.317	227	25672	7.8	U	0	9	0.0396476
CTK_C09480	UPI000289DED8 related cluster	9	13	0.395	258	28837	6.8	U	0	13	0.0503876
CTK_C09500	Precorrin-3B C17-methyltransferase	2	3	0.091	241	26376	8.9	U	0	3	0.0124481
CTK_C09510	Sirohydrochlorin cobaltochelatase	4	6	0.163	283	32503	7	U	0	6	0.0212014
CTK_C09600	Site-specific recombinase, phage integrase family	4	7	0.133	391	44768	9.8	U	0	7	0.0179028
CTK_C09640	Predicted transcriptional regulator	2	2	0.188	144	16853	8.6	U	0	2	0.0138889
CTK_C09710	Uncharacterized protein	2	6	0.636	66	7513	6.5	U	0	6	0.0909091
CTK_C09960	Uncharacterized protein	3	3	0.323	99	10999	4.9	U	0	3	0.030303
CTK_C10150	Uncharacterized protein	3	4	0.258	151	16403	8	U	0	4	0.0264901
CTK_C10410	Putative uncharacterized protein	8	13	0.252	389	44943	7	U	0	13	0.033419
CTK_C10440	Site-specific recombinase, phage integrase family	4	7	0.133	391	44768	9.8	U	0	7	0.0179028
CTK_C10480	Predicted transcriptional regulator	2	2	0.188	144	16853	8.6	U	0	2	0.0138889
CTK_C10550	Uncharacterized protein	2	6	0.636	66	7513	6.5	U	0	6	0.0909091
CTK_C10800	Uncharacterized protein	3	3	0.323	99	10999	4.9	U	0	3	0.030303
CTK_C10990	Uncharacterized protein	3	4	0.258	151	16403	8	U	0	4	0.0264901
CTK_C11250	Putative uncharacterized protein	8	13	0.252	389	44943	7	U	0	13	0.033419
CTK_C11550	Uncharacterized protein	3	4	0.107	335	36308	9.4	U	0	4	0.0119403
CTK_C11560	Putative uncharacterized protein	3	3	0.103	341	39255	8	U	0	3	0.00879765
CTK_C11610	dihydropteroate synthase	10	22	0.447	273	30449	7.7	U	0	22	0.0805861
CTK_C11620	2-amino-4-hydroxy-6-hydroxymethyldihydropteridine pyrophosphokinase	2	4	0.058	276	32183	9	U	0	4	0.0144928
CTK_C11630	Putative effector of murein hydrolase LrgA	2	4	0.252	139	15373	9.7	U	0	4	0.028777
CTK_C11650	UPF0210 protein CKR_0693	11	24	0.29	452	47662	5.9	U	0	24	0.0530973
CTK_C11660	UPF0237 protein CKL_0776	3	5	0.382	89	10127	7.5	U	0	5	0.0561798
CTK_C11670	Probable thiol peroxidase	13	69	0.671	164	18120	5.6	U	0	69	0.420732
CTK_C11680	Uncharacterized protein	4	4	0.182	247	26565	6.2	U	0	4	0.0161943
CTK_C11690	Predicted transcriptional regulator	2	2	0.105	277	32536	8.6	U	0	2	0.00722022
CTK_C11700	Uncharacterized protein	14	23	0.394	500	52816	9.8	U	0	23	0.046
CTK_C11720	Shikimate dehydrogenase	2	3	0.086	266	29894	7.9	U	0	3	0.0112782
CTK_C11730	fused 3-dehydroquinate dehydratase/shikimate kinase	4	5	0.082	427	49051	7.3	U	0	5	0.0117096
CTK_C11770	copper-exporting P-type ATPase A	2	3	0.047	748	80767	7.5	U	0	3	0.0040107
CTK_C11780	copper ion-binding protein	2	2	0.36	75	8194	8	U	0	2	0.0266667
CTK_C11790	cadmium, zinc and cobalt-transporting ATPase	3	4	0.05	722	78395	5.9	U	0	4	0.00554017
CTK_C11830	Uncharacterized protein	2	2	0.39	59	6587	4.8	U	0	2	0.0338983
CTK_C11840	Putative uncharacterized protein	2	2	0.252	143	16581	8	U	0	2	0.013986
CTK_C11890	Peptidase S58 DmpA	3	4	0.136	323	34077	6.6	U	0	4	0.0123839
CTK_C11910	Predicted 30S ribosomal protein S1	12	22	0.308	390	43833	5.4	U	0	22	0.0564103
CTK_C11940	Cyclopropane-fatty-acyl-phospholipid synthase	13	24	0.388	394	46069	6.9	U	0	24	0.0609137
CTK_C11980	Uncharacterized protein	3	5	0.257	175	19982	7.1	U	0	5	0.0285714
CTK_C12000	Cysteine desulfurase	7	9	0.212	378	42151	8.8	U	0	9	0.0238095
CTK_C12010	Probable tRNA sulfurtransferase	12	23	0.403	380	43157	8.5	U	0	23	0.0605263
CTK_C12020	Acetylornithine aminotransferase	13	25	0.358	391	42607	8	U	0	25	0.0639386
CTK_C12040	Acetylglutamate kinase	8	15	0.318	283	30851	7	U	0	15	0.0530035
CTK_C12050	Arginine biosynthesis bifunctional protein ArgJ	12	21	0.372	406	43587	5.5	U	0	21	0.0517241
CTK_C12060	N-acetyl-gamma-glutamyl-phosphate reductase	6	13	0.337	249	27761	6.9	U	0	13	0.0522088
CTK_C12070	Putative uncharacterized protein	5	6	0.169	390	45178	4.8	U	0	6	0.0153846
CTK_C12080	Predicted SufC	23	45	0.556	248	27431	7.6	U	0	45	0.181452
CTK_C12090	Uncharacterized protein	30	67	0.615	468	52019	5.6	U	0	67	0.143162
CTK_C12100	Predicted SufD	26	50	0.576	387	43839	6	U	0	50	0.129199
CTK_C12110	Cysteine desulfurase	19	40	0.314	420	47192	6.8	U	0	40	0.0952381
CTK_C12120	NifU1	6	15	0.342	152	17047	5.3	U	0	15	0.0986842
CTK_C12200	Uncharacterized protein	2	2	0.184	185	20258	10.1	U	0	2	0.0108108
CTK_C12220	Predicted phosphoesterase	4	6	0.277	231	26510	6.1	U	0	6	0.025974
CTK_C12230	Predicted ABC transporter, ATPase component	3	5	0.175	240	27293	8.5	U	0	5	0.0208333
CTK_C12240	Uncharacterized protein	5	88	0.144	389	43190	9.2	U	0	88	0.226221
CTK_C12270	Predicted glycosyltransferase	2	4	0.057	689	75693	9.9	U	0	4	0.00580552
CTK_C12290	DegT/DnrJ/EryC1/StrS aminotransferase	16	47	0.496	373	42160	6.7	U	0	47	0.126005
CTK_C12300	Uncharacterized protein	12	28	0.383	392	43857	7	U	0	28	0.0714286
CTK_C12320	Xaa-Pro dipeptidase	2	5	0.081	358	40541	5.6	U	0	5	0.0139665
CTK_C12330	Glutamine--tRNA ligase	18	35	0.312	552	63983	7.1	U	0	35	0.0634058
CTK_C12340	Uncharacterized protein	4	5	0.176	296	35204	5.4	U	0	5	0.0168919
CTK_C12350	Uncharacterized protein	3	5	0.168	184	21767	8.2	U	0	5	0.0271739
CTK_C12440	biotin operon repressor/ biotin-(Acetyl-CoA carboxylase) ligase n=1 Tax=Clostridium ljungdahlii (strain ATCC 55383 / DSM 13528 / PETC) RepID=D8GMT6_CLOLD	4	7	0.165	328	37047	8.6	U	0	7	0.0213415
CTK_C12470	Uncharacterized protein	9	113	0.717	113	12976	6.1	U	0	113	1
CTK_C12480	Carbamoyl-phosphate synthase small chain	6	10	0.16	349	38858	7.5	U	0	10	0.0286533
CTK_C12490	Carbamoyl-phosphate synthase large chain	24	39	0.257	1068	119540	5.1	U	0	39	0.0365169
CTK_C12540	Allantoate amidohydrolase	2	3	0.071	408	45203	5.9	U	0	3	0.00735294
CTK_C12580	PyrD1	2	2	0.037	402	44310	5.3	U	0	2	0.00497512
CTK_C12600	Putative uncharacterized protein	2	2	0.087	277	31607	7	U	0	2	0.00722022
CTK_C12640	Glyoxylate/hydroxypyruvate reductase B	7	10	0.272	323	36322	7.6	U	0	10	0.0309598
CTK_C12680	Predicted transporter protein, periplasmic component	13	33	0.384	331	36159	9.5	U	0	33	0.0996979
CTK_C12740	Glutaredoxin-like protein, YruB-family	3	4	0.474	76	8621	5.4	U	0	4	0.0526316
CTK_C12770	Predicted ATP-dependent DNA helicase	3	3	0.057	720	83400	8.1	U	0	3	0.00416667
CTK_C12790	Fumarylacetoacetate hydrolase	11	19	0.321	299	33211	5.8	U	0	19	0.0635452
CTK_C12810	Ornithine carbamoyltransferase, catabolic	4	8	0.179	335	38049	5.3	U	0	8	0.0238806
CTK_C12820	Carbamoyl-phosphate synthase small chain	3	4	0.123	357	39622	8.2	U	0	4	0.0112045
CTK_C12830	Carbamoyl-phosphate synthase large chain	21	39	0.24	1062	117908	5.2	U	0	39	0.0367232
CTK_C12840	Geranylgeranyl reductase	2	4	0.09	377	42921	9.4	U	0	4	0.0106101
CTK_C12850	Adenylyl-sulfate kinase	2	3	0.107	196	22348	7.2	U	0	3	0.0153061
CTK_C12860	AprA	8	12	0.164	562	63058	7.8	U	0	12	0.0213523
CTK_C12890	ABC-type sulfate transporter, ATPase component	3	4	0.151	279	31382	8.6	U	0	4	0.0143369
CTK_C12910	CysD	8	30	0.335	266	30858	8	U	0	30	0.112782
CTK_C12920	CysN	23	73	0.41	610	69321	5.9	U	0	73	0.119672
CTK_C12950	Methyl-accepting chemotaxis protein signaling domain protein	4	6	0.088	680	74504	6.8	U	0	6	0.00882353
CTK_C12980	Putative uncharacterized protein	2	5	0.231	143	15274	4.9	U	0	5	0.034965
CTK_C13160	Putative uncharacterized protein	2	3	0.094	85	9689	10.1	U	0	3	0.0352941
CTK_C13170	Predicted methyl-accepting chemotaxis protein	4	4	0.065	725	82191	6.7	U	0	4	0.00551724
CTK_C13190	ribokinase	2	4	0.159	107	11420	8.7	U	0	4	0.0373832
CTK_C13230	Predicted methyl-accepting transducer	13	21	0.481	310	34396	4.9	U	0	21	0.0677419
CTK_C13260	Glycine betaine/carnitine/choline transport ATP-binding protein	18	49	0.352	375	42490	7.4	U	0	49	0.130667
CTK_C13270	hypothetical protein CarbS_00095	9	17	0.175	514	56473	9.3	U	0	17	0.0330739
CTK_C13300	Aspartate aminotransferase	7	11	0.172	407	46212	5.6	U	0	11	0.027027
CTK_C13340	Predicted transcriptional regulator	8	13	0.519	129	14832	7.2	U	0	13	0.100775
CTK_C13350	Predicted ABC transporter, ATPase component	9	18	0.455	231	26151	9	U	0	18	0.0779221
CTK_C13360	Putative membrane protein	2	2	0.154	260	28537	9.3	U	0	2	0.00769231
CTK_C13370	Putative uncharacterized protein	5	8	0.237	283	31778	8.1	U	0	8	0.0282686
CTK_C13470	ATP-dependent Clp protease, ATP-binding subunit ClpA	6	14	0.122	732	82962	6.4	U	0	14	0.0191257
CTK_C13520	Uncharacterized protein	2	3	0.096	394	43647	7.1	U	0	3	0.00761421
CTK_C13540	ProX	7	15	0.308	299	33402	8	U	0	15	0.0501672
CTK_C13550	Beta-ketoacyl-acyl-carrier-protein synthase III	2	2	0.091	328	36720	6.5	U	0	2	0.00609756
CTK_C13560	Uncharacterized protein	3	5	0.124	474	52860	5.5	U	0	5	0.0105485
CTK_C13580	Asparagine synthetase	11	20	0.295	529	60305	5.4	U	0	20	0.0378072
CTK_C13610	Peptidyl-prolyl cis-trans isomerase	14	79	0.699	173	19339	5	U	0	79	0.456647
CTK_C13620	Threonine dehydratase	12	26	0.31	403	43916	6.5	U	0	26	0.0645161
CTK_C13640	ABC-type metal ion transport system, periplasmic component/surface antigen	13	25	0.368	285	31196	9.3	U	0	25	0.0877193
CTK_C13650	ABC-type metal ion transport system, ATPase component	9	21	0.359	345	38704	9.5	U	0	21	0.0608696
CTK_C13670	FAD/FMN-dependent dehydrogenase	12	20	0.286	458	50557	6.2	U	0	20	0.0436681
CTK_C13990	hypothetical protein	2	3	0.216	102	11872	7.5	U	0	3	0.0294118
CTK_C14010	Acyl-CoA dehydrogenase	23	62	0.393	567	61715	8.6	U	0	62	0.109347
CTK_C14090	Methionine synthase, vitamin-B12 independent	2	2	0.095	377	43072	6	U	0	2	0.00530504
CTK_C14100	MetB2	15	40	0.379	390	42855	6.1	U	0	40	0.102564
CTK_C14150	Putative chemotaxis protein CheY	2	2	0.218	124	14310	5.4	U	0	2	0.016129
CTK_C14200	Putative uncharacterized protein	6	12	0.519	77	9081	6.7	U	0	12	0.155844
CTK_C14210	alpha-keto acid dehydrogenase	4	5	0.16	326	37123	7.7	U	0	5	0.0153374
CTK_C14220	Predicted methyl-accepting chemotaxis protein	23	52	0.653	386	42164	4.8	U	0	52	0.134715
CTK_C14230	Chaperone protein HtpG	47	103	0.551	624	72921	5.4	U	0	103	0.165064
CTK_C14260	Cold-shock protein	5	83	0.8	65	7174	4.9	U	0	83	1.27692
CTK_C14420	NADH:flavin oxidoreductase/NADH oxidase	36	83	0.485	666	73613	6.6	U	0	83	0.124625
CTK_C14430	Uncharacterized protein	11	28	0.267	439	49067	6.7	U	0	28	0.0637813
CTK_C14440	Uncharacterized protein	3	7	0.2	145	15550	7.9	U	0	7	0.0482759
CTK_C14450	Methyl-accepting chemotaxis sensory transducer	10	33	0.423	279	30641	5	U	0	33	0.11828
CTK_C14490	Putative uncharacterized protein	3	6	0.211	95	11108	7.4	U	0	6	0.0631579
CTK_C14560	Predicted ABC transporter with duplicated ATPase domain	12	19	0.285	527	59627	5.2	U	0	19	0.0360531
CTK_C14570	Uncharacterized protein	2	3	0.035	564	66825	7.2	U	0	3	0.00531915
CTK_C14580	Uncharacterized protein	3	4	0.097	402	43316	7.4	U	0	4	0.00995025
CTK_C14800	Uncharacterized protein	4	8	0.151	485	51868	6	U	0	8	0.0164948
CTK_C15030	Nitrogenase iron protein	3	7	0.151	272	29264	5	U	0	7	0.0257353
CTK_C15040	Predicted metal-dependent phosphoesterase, PHP family	3	4	0.114	280	31711	7	U	0	4	0.0142857
CTK_C15080	pyridoxamine 5''''-phosphate oxidase-like protein	7	13	0.611	149	16784	7.2	U	0	13	0.0872483
CTK_C15120	Predicted DNA mismatch repair protein MutS	2	3	0.065	612	71606	9.6	U	0	3	0.00490196
CTK_C15130	Rbr2	11	48	0.598	194	21924	6.2	U	0	48	0.247423
CTK_C15140	Predicted amino acid permease	2	4	0.058	480	52134	9.5	U	0	4	0.00833333
CTK_C15190	Cysteine synthase	12	19	0.461	317	34205	7.4	U	0	19	0.0599369
CTK_C15200	Cystathione gamma-synthase	10	23	0.306	379	41844	6.5	U	0	23	0.060686
CTK_C15220	O-acetylhomoserine sulfhydrylase	31	121	0.555	427	46137	6.1	U	0	121	0.283372
CTK_C15230	S-adenosylmethionine synthase	22	56	0.575	398	43322	5.4	U	0	56	0.140704
CTK_C15270	Putative glucokinase	15	31	0.424	323	34189	8.2	U	0	31	0.0959752
CTK_C15310	Cysteine--tRNA ligase	6	11	0.18	472	55108	8.5	U	0	11	0.0233051
CTK_C15330	Predicted molybdopterin/thiamine biosynthesis protein	4	6	0.206	252	27957	9.1	U	0	6	0.0238095
CTK_C15360	Transcriptional regulator	5	10	0.158	291	32278	6.1	U	0	10	0.0343643
CTK_C15370	Predicted flavoprotein	2	3	0.086	409	45706	8.4	U	0	3	0.00733496
CTK_C15380	Chorismate mutase	2	4	0.164	122	14197	7.2	U	0	4	0.0327869
CTK_C15390	Cytidylate kinase	2	3	0.081	223	25266	7.2	U	0	3	0.0134529
CTK_C15400	4-hydroxy-3-methylbut-2-enyl diphosphate reductase	23	55	0.274	638	71528	6.9	U	0	55	0.0862069
CTK_C15430	(Dimethylallyl)adenosine tRNA methylthiotransferase MiaB	10	15	0.205	440	50294	8.3	U	0	15	0.0340909
CTK_C15440	DNA mismatch repair protein MutS	12	20	0.148	869	98853	6.4	U	0	20	0.023015
CTK_C15450	DNA mismatch repair protein MutL	3	4	0.052	617	70249	7.5	U	0	4	0.00648298
CTK_C15470	Protein hfq	4	13	0.5	80	8966	9.5	U	0	13	0.1625
CTK_C15480	Predicted aluminum resistance protein	12	24	0.33	427	47187	5.9	U	0	24	0.0562061
CTK_C15500	Putative uncharacterized protein	4	4	0.192	156	18091	4.7	U	0	4	0.025641
CTK_C15600	Tryptophan synthase alpha chain	4	14	0.225	262	28895	6.3	U	0	14	0.0534351
CTK_C15610	Tryptophan synthase beta chain	3	3	0.087	393	43138	6	U	0	3	0.00763359
CTK_C15640	Anthranilate phosphoribosyltransferase	3	3	0.107	336	36186	8.1	U	0	3	0.00892857
CTK_C15660	TrpE	3	4	0.113	476	55113	6	U	0	4	0.00840336
CTK_C15710	FAD linked oxidase domain protein	15	28	0.412	471	52147	5.2	U	0	28	0.059448
CTK_C15720	Electron transfer flavoprotein FAD-binding domain protein	8	16	0.236	403	44400	6.6	U	0	16	0.0397022
CTK_C15730	Predicted electron transfer flavoprotein beta subunit	9	15	0.393	262	29046	5.2	U	0	15	0.0572519
CTK_C15740	Putative uncharacterized protein	9	13	0.217	424	46744	7.3	U	0	13	0.0306604
CTK_C15820	Putative uncharacterized protein	5	7	0.346	127	14342	5.5	U	0	7	0.0551181
CTK_C15830	Uncharacterized protein	4	8	0.177	265	31354	6.2	U	0	8	0.0301887
CTK_C15840	Arginine--tRNA ligase	11	20	0.201	563	64918	7.1	U	0	20	0.035524
CTK_C15850	Putative spermidine/putrescine ABC transporter, periplasmic component	3	4	0.123	357	40601	8.8	U	0	4	0.0112045
CTK_C15890	CysA	4	6	0.125	352	39235	9.6	U	0	6	0.0170455
CTK_C16160	Ferrous iron transport protein B homolog	4	5	0.091	716	78850	7.8	U	0	5	0.00698324
CTK_C16200	Translation initiation factor IF-3	13	33	0.41	173	20027	9.9	U	0	33	0.190751
CTK_C16230	Purine nucleoside phosphorylase	3	8	0.165	272	30259	8.8	U	0	8	0.0294118
CTK_C16240	Putative uncharacterized protein	5	10	0.275	171	19512	7.4	U	0	10	0.0584795
CTK_C16280	Predicted transporter protein	2	2	0.038	1041	112917	8	U	0	2	0.00192123
CTK_C16290	Uncharacterized protein	2	2	0.072	416	45011	9.1	U	0	2	0.00480769
CTK_C16310	GlnA	56	160	0.65	631	71167	5.4	U	0	160	0.253566
CTK_C16320	Glutamate synthase, small subunit	24	63	0.464	476	53150	8.1	U	0	63	0.132353
CTK_C16330	Glutamate synthase, large subunit	55	130	0.399	1508	167016	8.3	U	0	130	0.0862069
CTK_C16340	Uncharacterized protein	7	11	0.098	783	89905	5.9	U	0	11	0.0140485
CTK_C16370	4-hydroxythreonine-4-phosphate dehydrogenase	14	33	0.419	332	36468	7.8	U	0	33	0.0993976
CTK_C16390	tRNA-specific 2-thiouridylase MnmA	2	2	0.042	358	40389	8.7	U	0	2	0.00558659
CTK_C16400	Cysteine desulfurase	4	5	0.078	384	42673	6.3	U	0	5	0.0130208
CTK_C16470	Putative uncharacterized protein	2	2	0.222	126	14075	5.1	U	0	2	0.015873
CTK_C16480	Dihydroxy-acid dehydratase	23	48	0.308	552	58562	6.7	U	0	48	0.0869565
CTK_C16490	Acetolactate synthase	7	11	0.168	559	61250	6	U	0	11	0.019678
CTK_C16500	Ketol-acid reductoisomerase	25	63	0.549	337	37626	5.8	U	0	63	0.186944
CTK_C16510	DNA topoisomerase	5	6	0.068	723	82859	9.5	U	0	6	0.00829876
CTK_C16530	HesB family protein	8	18	0.843	108	11998	4.5	U	0	18	0.166667
CTK_C16640	Transcription activator effector binding omain-containing protein	2	2	0.727	44	5030	6.3	U	0	2	0.0454545
CTK_C16710	S-ribosylhomocysteine lyase	5	11	0.358	159	18056	6.5	U	0	11	0.0691824
CTK_C16780	Predicted stage II sporulation protein P	2	2	0.076	355	39826	8.6	U	0	2	0.0056338
CTK_C16910	Uncharacterized protein	3	6	0.043	598	68508	8.2	U	0	6	0.0100334
CTK_C16980	Putative uncharacterized protein	2	7	0.057	583	69279	8.6	U	0	7	0.0120069
CTK_C17230	M18 family aminopeptidase	3	7	0.105	466	52167	5.9	U	0	7	0.0150215
CTK_C17280	5-formyltetrahydrofolate cyclo-ligase family protein	2	6	0.16	181	20718	9	U	0	6	0.0331492
CTK_C17290	HPr kinase/phosphorylase	4	8	0.174	311	35649	8.6	U	0	8	0.0257235
CTK_C17320	Predicted helicase	4	5	0.054	766	90308	8	U	0	5	0.00652742
CTK_C17350	Peptide deformylase	2	3	0.153	157	17604	9.5	U	0	3	0.0191083
CTK_C17420	Predicted ribosomal large subunit pseudouridine synthase D	6	13	0.232	319	37147	9.2	U	0	13	0.0407524
CTK_C17430	Amidohydrolase	4	8	0.123	390	42942	6.4	U	0	8	0.0205128
CTK_C17440	Cell division protein ftsA	4	6	0.062	663	74155	5.3	U	0	6	0.00904977
CTK_C17480	Nicotinate phosphoribosyltransferase	11	13	0.219	493	56380	6.9	U	0	13	0.0263692
CTK_C17490	Predicted hydrolase	3	6	0.108	213	24864	8.7	U	0	6	0.028169
CTK_C17510	Beta-lactamase domain protein	2	3	0.061	505	57023	8	U	0	3	0.00594059
CTK_C17520	Methyl-accepting chemotaxis protein signaling domain protein	7	10	0.264	368	40369	5.1	U	0	10	0.0271739
CTK_C17530	Glutamate--tRNA ligase	25	61	0.416	485	55560	6.3	U	0	61	0.125773
CTK_C17540	Acyl-CoA thioester hydrolase, YbgC/YbaW family	2	3	0.175	137	16154	9	U	0	3	0.0218978
CTK_C17560	Glycerol-3-phosphate dehydrogenase	9	16	0.229	481	53489	8.7	U	0	16	0.033264
CTK_C17570	Adenylosuccinate lyase	22	49	0.397	476	54883	7.5	U	0	49	0.102941
CTK_C17590	Phosphocarrier, HPr family	7	111	0.698	86	9032	6.1	U	0	111	1.2907
CTK_C17600	Aspartate aminotransferase	12	45	0.398	397	43756	8.6	U	0	45	0.11335
CTK_C17630	Stage V sporulation protein S	3	8	0.384	86	8812	6.8	U	0	8	0.0930233
CTK_C17640	Ribonuclease Y	16	22	0.278	514	58187	6	U	0	22	0.0428016
CTK_C17650	Protein RecA	12	18	0.385	361	39689	7.9	U	0	18	0.0498615
CTK_C17670	Ribosomal protein S12 methylthiotransferase RimO	7	11	0.213	446	51613	7.9	U	0	11	0.0246637
CTK_C17730	Polyribonucleotide nucleotidyltransferase	23	45	0.393	703	77581	5.5	U	0	45	0.0640114
CTK_C17740	30S ribosomal protein S15	8	22	0.494	87	10450	10	U	0	22	0.252874
CTK_C17750	RibF	6	12	0.155	310	35736	9.4	U	0	12	0.0387097
CTK_C17760	tRNA pseudouridine synthase B	3	5	0.147	293	32988	9.2	U	0	5	0.0170648
CTK_C17770	Putative phosphoesterase	10	20	0.34	321	35913	5.3	U	0	20	0.0623053
CTK_C17780	Ribosome-binding factor A	3	4	0.217	120	14065	8.9	U	0	4	0.0333333
CTK_C17790	Translation initiation factor IF-2	28	65	0.435	687	75869	5.2	U	0	65	0.0946143
CTK_C17810	Uncharacterized protein	3	6	0.36	89	10490	9.1	U	0	6	0.0674157
CTK_C17820	NusA antitermination factor	21	40	0.511	356	39925	5.2	U	0	40	0.11236
CTK_C17830	Ribosome maturation factor RimP	9	14	0.513	154	18031	4.8	U	0	14	0.0909091
CTK_C17850	polar amino acid ABC transporter inner membrane subunit	3	5	0.188	223	24422	9.5	U	0	5	0.0224215
CTK_C17860	Amino acid ABC transporter substrate-binding protein/signal transduction system	7	13	0.286	266	28938	9.4	U	0	13	0.0488722
CTK_C17870	Phosphonate-transporting ATPase	6	11	0.324	241	26734	8.5	U	0	11	0.0456432
CTK_C17880	DNA polymerase III polC-type	2	3	0.027	1436	162386	6.8	U	0	3	0.00208914
CTK_C17890	4-hydroxy-3-methylbut-2-en-1-yl diphosphate synthase	7	12	0.269	349	37771	8.8	U	0	12	0.034384
CTK_C17900	Predicted membrane-associated metalloprotease	2	3	0.042	336	36810	9.6	U	0	3	0.00892857
CTK_C17930	Isoprenyl transferase	4	5	0.255	251	29315	8.6	U	0	5	0.0199203
CTK_C17940	Ribosome-recycling factor	13	40	0.432	185	20947	8.7	U	0	40	0.216216
CTK_C17950	Uridylate kinase	6	14	0.219	237	25981	7.2	U	0	14	0.0590717
CTK_C17960	Elongation factor Ts	34	232	0.656	308	34068	5.3	U	0	232	0.753247
CTK_C17970	30S ribosomal protein S2	27	75	0.635	233	26257	7.9	U	0	75	0.321888
CTK_C17980	GTP-sensing transcriptional pleiotropic repressor CodY	15	27	0.434	258	29067	5.4	U	0	27	0.104651
CTK_C17990	DNA topoisomerase I (EC: 5.99.1.2)	12	19	0.186	705	80920	9.1	U	0	19	0.0269504
CTK_C18050	Ribosome biogenesis GTPase A	11	20	0.395	281	31619	9.4	U	0	20	0.0711744
CTK_C18070	50S ribosomal protein L19	8	28	0.487	115	13202	10.2	U	0	28	0.243478
CTK_C18090	Ribosome maturation factor RimM	4	7	0.189	164	19147	5.1	U	0	7	0.0426829
CTK_C18100	UPF0109 protein CLJU_c12900	3	5	0.333	75	8280	9.4	U	0	5	0.0666667
CTK_C18110	30S ribosomal protein S16	8	48	0.588	85	9789	10	U	0	48	0.564706
CTK_C18120	Signal recognition particle protein	20	49	0.426	451	49702	9.5	U	0	49	0.108647
CTK_C18140	Signal recognition particle receptor FtsY	7	10	0.297	303	33187	5.1	U	0	10	0.0330033
CTK_C18150	Chromosome partition protein Smc	2	2	0.029	1188	136425	8.9	U	0	2	0.0016835
CTK_C18170	Ribonuclease 3	2	2	0.107	234	26999	8.4	U	0	2	0.00854701
CTK_C18180	Acyl carrier protein	4	81	0.351	77	8632	4.1	U	0	81	1.05195
CTK_C18190	Phosphate acyltransferase	6	11	0.253	332	35782	8.7	U	0	11	0.0331325
CTK_C18210	Putative uncharacterized protein	3	5	0.235	166	19092	6.3	U	0	5	0.0301205
CTK_C18220	Acetate kinase	37	102	0.631	398	43174	6.8	U	0	102	0.256281
CTK_C18230	Phosphotransacetylase	22	83	0.58	333	35778	7.7	U	0	83	0.249249
CTK_C18260	Uncharacterized protein	7	14	0.356	174	19848	5.8	U	0	14	0.0804598
CTK_C18270	Phosphopantetheine adenylyltransferase	5	13	0.421	164	18609	9.4	U	0	13	0.0792683
CTK_C18280	Methyltransferase	9	18	0.5	188	21493	8.7	U	0	18	0.0957447
CTK_C18300	Predicted kinase	25	48	0.551	552	60538	4.8	U	0	48	0.0869565
CTK_C18310	alkaline shock protein	3	6	0.284	116	12869	6.8	U	0	6	0.0517241
CTK_C18320	50S ribosomal protein L28	3	5	0.238	63	7092	10.8	U	0	5	0.0793651
CTK_C18350	ribulose-phosphate 3-epimerase (EC:5.1.3.1)	3	7	0.162	216	24068	6.6	U	0	7	0.0324074
CTK_C18360	ribosome-associated GTPase rgsA	2	2	0.073	289	32721	8.3	U	0	2	0.00692042
CTK_C18370	Serine/threonine protein kinase	20	41	0.294	671	71166	5.6	U	0	41	0.0611028
CTK_C18380	Predicted protein phosphatase	6	10	0.222	248	27107	5.3	U	0	10	0.0403226
CTK_C18390	Probable dual-specificity RNA methyltransferase RlmN	9	13	0.287	349	40122	8.9	U	0	13	0.0372493
CTK_C18400	Ribosomal RNA small subunit methyltransferase B	3	4	0.093	442	50624	9.3	U	0	4	0.00904977
CTK_C18420	Methionyl-tRNA formyltransferase	7	13	0.215	311	34900	8.9	U	0	13	0.0418006
CTK_C18430	Peptide deformylase	4	15	0.285	151	16898	5.1	U	0	15	0.0993377
CTK_C18450	Phosphopantothenoylcysteine synthase/decarboxylase	6	12	0.227	396	43282	9	U	0	12	0.030303
CTK_C18460	DNA-directed RNA polymerase subunit omega	6	12	0.875	72	8060	6.8	U	0	12	0.166667
CTK_C18470	Guanylate kinase	5	8	0.258	209	23662	7.9	U	0	8	0.0382775
CTK_C18480	UPF0296 protein CcarbDRAFT_2591/CLCAR_0841	9	39	0.554	92	10155	5.5	U	0	39	0.423913
CTK_C18490	Putative uncharacterized protein	13	26	0.339	292	33751	5.9	U	0	26	0.0890411
CTK_C18510	Glycerol-3-phosphate dehydrogenase [NAD(P)+]	2	2	0.063	331	36605	9	U	0	2	0.0060423
CTK_C18520	GTPase Der	10	19	0.226	439	49619	7.8	U	0	19	0.0432802
CTK_C18530	Uncharacterized protein	3	4	0.085	446	51309	5.2	U	0	4	0.00896861
CTK_C18550	Predicted pit accessory protein	4	9	0.203	207	23957	4.9	U	0	9	0.0434783
CTK_C18560	Phosphate-specific transport system accessory protein PhoU	2	3	0.124	218	25306	4.8	U	0	3	0.0137615
CTK_C18570	Phosphate import ATP-binding protein	7	17	0.369	249	28454	5.8	U	0	17	0.0682731
CTK_C18600	Phosphate binding protein	8	20	0.334	299	31515	8.7	U	0	20	0.0668896
CTK_C18630	Uncharacterized protein	2	3	0.111	235	26846	8.8	U	0	3	0.012766
CTK_C18760	Cell division protein FtsZ	18	31	0.464	377	40503	4.9	U	0	31	0.0822281
CTK_C18770	Cell division protein ftsA	8	17	0.177	424	46589	5.4	U	0	17	0.0400943
CTK_C18790	Predicted twitching motility protein	9	16	0.309	356	39584	9	U	0	16	0.0449438
CTK_C18820	Predicted protease	12	20	0.296	409	46984	6.8	U	0	20	0.0488998
CTK_C18830	Predicted O-methyltransferase	2	2	0.097	216	24433	8.6	U	0	2	0.00925926
CTK_C18840	GTP-binding protein TypA	23	78	0.308	607	67865	5.3	U	0	78	0.128501
CTK_C18850	Putative uncharacterized protein	7	11	0.521	117	13313	5.3	U	0	11	0.0940171
CTK_C18860	Predicted metal-dependent hydrolase	21	39	0.378	555	61891	8.8	U	0	39	0.0702703
CTK_C18870	Fur3	8	14	0.5	154	17862	7.5	U	0	14	0.0909091
CTK_C18890	Putative Holliday junction resolvase	2	4	0.259	135	15178	8.8	U	0	4	0.0296296
CTK_C18900	UPF0297 protein CKR_1221	4	11	0.446	83	9532	4.8	U	0	11	0.13253
CTK_C18910	Alanine--tRNA ligase	30	63	0.342	879	99385	6.4	U	0	63	0.0716724
CTK_C19000	Imidazole glycerol phosphate synthase subunit HisF	4	9	0.277	253	27312	5.3	U	0	9	0.0355731
CTK_C19010	Histidinol-phosphate aminotransferase	2	8	0.082	355	40363	5.9	U	0	8	0.0225352
CTK_C19020	1-(5-phosphoribosyl)-5-[(5- phosphoribosylamino)methylideneamino] imidazole-4-carboxamide isomerase	6	9	0.278	237	25648	9	U	0	9	0.0379747
CTK_C19030	Imidazole glycerol phosphate synthase subunit HisH	5	11	0.219	201	22348	6.1	U	0	11	0.0547264
CTK_C19040	Imidazoleglycerol-phosphate dehydratase	3	3	0.216	199	22361	5.9	U	0	3	0.0150754
CTK_C19050	Histidinol dehydrogenase	17	33	0.405	430	47561	5.7	U	0	33	0.0767442
CTK_C19070	ATP phosphoribosyltransferase regulatory subunit	4	5	0.105	391	44944	5.1	U	0	5	0.0127877
CTK_C19080	Uncharacterized protein	32	199	0.554	388	43215	6.1	U	0	199	0.512887
CTK_C19100	PurL	64	154	0.495	1254	140027	5.9	U	0	154	0.122807
CTK_C19120	Serine hydroxymethyltransferase	27	57	0.577	411	45837	7.8	U	0	57	0.138686
CTK_C19180	Uncharacterized protein, ortholog of Thermotoga (4980645)	7	7	0.268	213	24007	9.2	U	0	7	0.0328638
CTK_C19250	NUDIX family hydrolase	2	5	0.139	173	19895	5.3	U	0	5	0.0289017
CTK_C19430	Sporulation transcription factor Spo0A	14	29	0.483	271	30594	6.4	U	0	29	0.107011
CTK_C19480	Uncharacterized protein	6	13	0.164	274	30818	8.5	U	0	13	0.0474453
CTK_C19490	1-deoxy-D-xylulose-5-phosphate synthase	5	6	0.064	627	69723	8.9	U	0	6	0.00956938
CTK_C19500	Geranyltranstransferase	5	9	0.226	296	33093	7.5	U	0	9	0.0304054
CTK_C19510	Exodeoxyribonuclease 7 small subunit	3	5	0.643	70	8301	4.7	U	0	5	0.0714286
CTK_C19520	Exodeoxyribonuclease 7 large subunit	5	9	0.199	402	45527	9	U	0	9	0.0223881
CTK_C19530	N utilization substance protein B homolog	5	10	0.378	135	15756	5.7	U	0	10	0.0740741
CTK_C19640	Elongation factor P	14	124	0.586	186	21055	5.1	U	0	124	0.666667
CTK_C19650	Xaa-Pro aminopeptidase	8	15	0.288	358	40237	6.1	U	0	15	0.0418994
CTK_C19770	Diaminopimelate epimerase	4	8	0.245	273	29684	8	U	0	8	0.029304
CTK_C19780	Putative RNA binding protein	2	3	0.036	578	67395	9.3	U	0	3	0.00519031
CTK_C19790	Bifunctional protein PyrR	3	3	0.21	181	20447	9	U	0	3	0.0165746
CTK_C19840	Adenosylhomocysteine nucleosidase	6	15	0.257	230	25049	5.3	U	0	15	0.0652174
CTK_C19850	3-dehydroquinate synthase	11	21	0.335	358	40781	7	U	0	21	0.0586592
CTK_C19860	DivIVA domain protein	11	22	0.485	204	23856	5	U	0	22	0.107843
CTK_C19890	Cell division protein sepF	6	11	0.507	152	17018	4.8	U	0	11	0.0723684
CTK_C19900	Uncharacterized protein	3	4	0.143	223	25849	8.9	U	0	4	0.0179372
CTK_C19940	cell division protein DivIB	2	2	0.267	258	29627	9.8	U	0	2	0.00775194
CTK_C19970	UDP-N-acetylmuramoyl-tripeptide--D-alanyl-D-alanine ligase	10	19	0.178	465	52342	6.5	U	0	19	0.0408602
CTK_C19980	UDP-N-acetylmuramoyl-L-alanyl-D-glutamate--2, 6-diaminopimelate ligase	11	22	0.194	485	54131	5.8	U	0	22	0.0453608
CTK_C20010	Ribosomal RNA small subunit methyltransferase H	5	9	0.139	309	35341	8.3	U	0	9	0.0291262
CTK_C20030	GTP-binding protein YchF	6	18	0.29	366	40730	5.1	U	0	18	0.0491803
CTK_C20050	Uncharacterized protein	3	4	0.193	135	15743	10.5	U	0	4	0.0296296
CTK_C20060	Predicted cation-transporting ATPase	2	6	0.044	846	92896	8.9	U	0	6	0.0070922
CTK_C20070	Manganese-dependent inorganic pyrophosphatase	38	83	0.623	546	60086	6.9	U	0	83	0.152015
CTK_C20090	flagellar basal body rod protein FlgG	2	3	0.137	255	28268	4.8	U	0	3	0.0117647
CTK_C20170	Flagellar biosynthesis protein FlhF	2	3	0.06	365	41181	8.2	U	0	3	0.00821918
CTK_C20210	Flagellar biosynthesis protein FliP	2	2	0.093	269	30270	9.8	U	0	2	0.00743494
CTK_C20230	Flagellar biosynthesis protein FliL	4	6	0.23	178	19439	9.5	U	0	6	0.0337079
CTK_C20250	Predicted flagellar hook protein FlgE	9	29	0.474	291	30329	4.7	U	0	29	0.0996564
CTK_C20260	Predicted flagellar hook protein FlgD	6	11	0.238	248	26787	4.5	U	0	11	0.0443548
CTK_C20290	Flagellum-specific ATP synthase	7	9	0.2	435	47434	6.2	U	0	9	0.0206897
CTK_C20300	Flagellar assembly protein FliH	4	5	0.178	258	29899	6.6	U	0	5	0.0193798
CTK_C20310	Flagellar motor switch protein FliG	6	9	0.257	338	37531	5.3	U	0	9	0.0266272
CTK_C20320	Flagellar M-ring protein	12	16	0.281	537	59086	5.1	U	0	16	0.0297952
CTK_C20360	FlaB	5	11	0.235	281	30473	4.6	U	0	11	0.0391459
CTK_C20370	Putative uncharacterized protein	3	4	0.286	112	13356	5.7	U	0	4	0.0357143
CTK_C20390	Phosphomethylpyrimidine synthase	5	9	0.187	433	48043	6	U	0	9	0.0207852
CTK_C20400	Uncharacterized protein	2	3	0.163	123	14519	6.2	U	0	3	0.0243902
CTK_C20410	Predicted hydrolase	5	7	0.185	249	29441	8.7	U	0	7	0.0281124
CTK_C20420	Deoxyuridine 5'-triphosphate nucleotidohydrolase	3	5	0.225	142	15638	7.2	U	0	5	0.0352113
CTK_C20470	Predicted methyl-accepting chemotaxis protein	14	51	0.259	564	62471	5.2	U	0	51	0.0904255
CTK_C20530	hypothetical protein CarbS_16637	2	2	0.108	241	27143	6.1	U	0	2	0.00829876
CTK_C20570	Uncharacterized protein	7	15	0.565	191	22374	5.8	U	0	15	0.078534
CTK_C20580	PTS enzyme II, ABC component	20	42	0.331	667	71364	7.1	U	0	42	0.0629685
CTK_C20650	Uncharacterized protein	2	3	0.046	564	64606	8.1	U	0	3	0.00531915
CTK_C20660	Uncharacterized protein	2	2	0.036	666	76393	5.8	U	0	2	0.003003
CTK_C20680	Homoserine dehydrogenase	11	22	0.336	432	47756	8.8	U	0	22	0.0509259
CTK_C20690	ATPase involved in DNA repair	4	6	0.033	1163	135252	8.1	U	0	6	0.00515907
CTK_C20780	Flavoprotein	7	33	0.458	177	19207	6.9	U	0	33	0.186441
CTK_C20800	Nucleotidyltransferase substrate binding protein, HI0074 family	2	3	0.173	133	15773	5.6	U	0	3	0.0225564
CTK_C20810	DNA polymerase, beta domain protein region	2	4	0.327	107	12086	5.6	U	0	4	0.0373832
CTK_C21220	Uncharacterized protein	6	9	0.136	560	65865	6.8	U	0	9	0.0160714
CTK_C21270	Uncharacterized protein	2	2	0.222	99	11627	8.9	U	0	2	0.020202
CTK_C21310	CDP-glucose 4,6-dehydratase	2	4	0.074	364	41374	8.8	U	0	4	0.010989
CTK_C21340	Glucose-1-phosphate cytidylyltransferase	3	7	0.16	257	29270	6	U	0	7	0.0272374
CTK_C21360	Radical SAM domain protein	7	11	0.188	340	39219	7.5	U	0	11	0.0323529
CTK_C21370	Glycosyl transferase family 2	3	5	0.027	1254	146922	8.5	U	0	5	0.00398724
CTK_C21390	Flagellin (Fragment)	39	317	0.605	392	41256	5.1	U	0	317	0.808673
CTK_C21410	Flagellar capping protein	4	4	0.103	632	67538	4.7	U	0	4	0.00632911
CTK_C21420	Flagellar protein FliS	2	3	0.23	126	14315	7.2	U	0	3	0.0238095
CTK_C21460	Flagellar assembly factor FliW	2	6	0.168	143	16209	4.7	U	0	6	0.041958
CTK_C21470	Putative flagellar hook-associated protein	3	4	0.135	467	51217	4.6	U	0	4	0.00856531
CTK_C21480	FlgK	4	6	0.122	623	67092	4.7	U	0	6	0.00963082
CTK_C21490	Uncharacterized protein	4	5	0.353	133	15531	8.1	U	0	5	0.037594
CTK_C21510	Predicted flagellar motor switch protein	13	37	0.362	389	42024	4.7	U	0	37	0.0951157
CTK_C21520	FliM	4	12	0.196	331	37545	4.6	U	0	12	0.0362538
CTK_C21530	Chemotaxis protein	5	9	0.294	136	15366	4.7	U	0	9	0.0661765
CTK_C21540	Chemotaxis protein CheY	10	22	0.521	119	13008	5.1	U	0	22	0.184874
CTK_C21550	Chemotaxis protein CheC	15	37	0.467	199	21420	4.3	U	0	37	0.18593
CTK_C21560	Chemotaxis histidine kinase	25	49	0.35	689	77110	5	U	0	49	0.0711176
CTK_C21570	Chemotaxis protein methyltransferase	5	10	0.21	257	30624	9.2	U	0	10	0.0389105
CTK_C21580	Chemotaxis response regulator protein-glutamate methylesterase	7	13	0.236	347	38009	8.5	U	0	13	0.037464
CTK_C21590	Probable chemoreceptor glutamine deamidase CheD	6	12	0.216	162	17380	9.6	U	0	12	0.0740741
CTK_C21600	Chemotaxis protein	2	6	0.195	149	16681	4.8	U	0	6	0.0402685
CTK_C21620	Branched-chain-amino-acid aminotransferase	2	4	0.074	272	31322	8.8	U	0	4	0.0147059
CTK_C21640	Putative uncharacterized protein	5	10	0.362	116	13146	4.3	U	0	10	0.0862069
CTK_C21650	Pyruvate-flavodoxin oxidoreductase	127	1059	0.632	1181	128270	6	U	0	1059	0.896698
CTK_C21660	Flavodoxin	7	13	0.617	141	15325	5	U	0	13	0.0921986
CTK_C21670	UDP-N-acetylglucosamine--N-acetylmuramyl-(pentapeptide) pyrophosphoryl-undecaprenol N-acetylglucosamine transferase	3	7	0.076	355	39397	9.7	U	0	7	0.0197183
CTK_C21700	DJ-1 family protein	7	16	0.474	190	20976	5.5	U	0	16	0.0842105
CTK_C21710	Glycerol kinase	10	19	0.243	497	55592	5.7	U	0	19	0.0382294
CTK_C21720	Glycerol-3-phosphate responsive antiterminator	4	7	0.305	187	20387	9.4	U	0	7	0.0374332
CTK_C21730	Glycerol uptake facilitator	2	4	0.094	234	24253	8.2	U	0	4	0.017094
CTK_C21740	DNA gyrase subunit A	7	10	0.114	955	109082	6.6	U	0	10	0.0104712
CTK_C21750	DNA gyrase subunit B	9	13	0.202	649	73137	7.8	U	0	13	0.0200308
CTK_C21760	Anaerobic-type carbon monoxide dehydrogenase	20	34	0.304	628	67494	6.7	U	0	34	0.0541401
CTK_C21780	Biotin and thiamin synthesis associated	12	21	0.291	475	54342	6.6	U	0	21	0.0442105
CTK_C21820	Flavodoxin	2	2	0.128	148	16521	7.1	U	0	2	0.0135135
CTK_C21830	D-isomer specific 2-hydroxyacid dehydrogenase NAD-binding subunit	15	26	0.487	316	34965	6.9	U	0	26	0.0822785
CTK_C21840	Putative uncharacterized protein	5	10	0.238	290	31021	9	U	0	10	0.0344828
CTK_C21850	Putative flavin-nucleotide-binding protein	4	6	0.269	156	17887	9	U	0	6	0.0384615
CTK_C21890	flavodoxin	5	8	0.577	142	15028	4.2	U	0	8	0.056338
CTK_C21900	Gamma-glutamyl phosphate reductase	19	33	0.517	418	45679	8	U	0	33	0.0789474
CTK_C21910	Glutamate 5-kinase	9	28	0.449	267	28749	5.7	U	0	28	0.104869
CTK_C21920	Pyrroline-5-carboxylate reductase	13	34	0.437	270	29168	6.2	U	0	34	0.125926
CTK_C21940	3-hydroxyisobutyrate dehydrogenase	17	31	0.481	291	31372	8.9	U	0	31	0.106529
CTK_C21960	ABC-type transport system, involved in lipoprotein release, permease component	4	6	0.106	432	46550	9.8	U	0	6	0.0138889
CTK_C21970	Permease	2	4	0.061	440	48690	9.3	U	0	4	0.00909091
CTK_C21980	ABC transporter ATPase	7	17	0.487	226	24923	9	U	0	17	0.0752212
CTK_C22000	Putative uncharacterized protein	6	8	0.296	270	30638	8.7	U	0	8	0.0296296
CTK_C22060	Putative aromatic amino acid aminotransferase	12	23	0.388	394	44383	6.3	U	0	23	0.0583756
CTK_C22070	Conserved protein with an ATPase domain	19	45	0.422	457	52757	5.9	U	0	45	0.0984683
CTK_C22080	Uncharacterized protein	2	2	0.116	199	22888	7.5	U	0	2	0.0100503
CTK_C22100	Xanthine phosphoribosyltransferase 1	6	10	0.447	190	21322	8.4	U	0	10	0.0526316
CTK_C22180	pyruvate-formate-lyase-activating enzyme	5	10	0.264	246	28209	7.4	U	0	10	0.0406504
CTK_C22190	pyruvate-formate lyase	47	128	0.553	743	83734	6.3	U	0	128	0.172275
CTK_C22200	Biotin synthase	3	7	0.091	328	36637	6.5	U	0	7	0.0213415
CTK_C22320	Glycerol dehydrogenase-like oxidoreductase	15	159	0.385	364	39273	5.1	U	0	159	0.436813
CTK_C22340	GTPase HflX	12	20	0.303	419	48092	5.8	U	0	20	0.0477327
CTK_C22390	Putative flavoprotein	21	54	0.424	399	45598	6.6	U	0	54	0.135338
CTK_C22400	2,5-didehydrogluconate reductase	8	18	0.35	280	32090	7.3	U	0	18	0.0642857
CTK_C22750	Uncharacterized protein	3	5	0.089	404	47096	9.1	U	0	5	0.0123762
CTK_C22760	Uncharacterized protein	3	6	0.068	561	65648	7.1	U	0	6	0.0106952
CTK_C23050	Putative uncharacterized protein	2	5	0.159	182	21097	7.4	U	0	5	0.0274725
CTK_C23070	Uncharacterized protein	2	3	0.063	349	41314	9	U	0	3	0.00859599
CTK_C23470	Uncharacterized protein	2	2	0.406	69	7743	8.8	U	0	2	0.0289855
CTK_C23490	hypothetical protein	4	9	0.145	400	45521	7.1	U	0	9	0.0225
CTK_C23510	DNA methylase N-4/N-6 domain protein	4	5	0.189	285	32836	6	U	0	5	0.0175439
CTK_C23520	putative modification methylase	8	13	0.29	362	41376	7.5	U	0	13	0.0359116
CTK_C23550	23S rRNA (Uracil-5-)-methyltransferase RumA	5	6	0.168	453	50850	6.7	U	0	6	0.013245
CTK_C23590	6,7-dimethyl-8-ribityllumazine synthase (EC 2.5.1.78)	2	4	0.169	154	16577	5.6	U	0	4	0.025974
CTK_C23760	Transcriptional regulators of sugar metabolism	3	5	0.158	259	28702	9.5	U	0	5	0.019305
CTK_C23780	Predicted Zn-dependent hydrolase, glyoxylase II family	3	5	0.165	297	34053	6.4	U	0	5	0.016835
CTK_C23790	Uncharacterized protein	2	3	0.074	349	39824	8.4	U	0	3	0.00859599
CTK_C23800	Predicted exopolysaccharide biosynthesis protein	6	7	0.222	338	36570	9.5	U	0	7	0.0207101
CTK_C23810	Phosphoribosylamine--glycine ligase	20	41	0.364	415	44755	5.3	U	0	41	0.0987952
CTK_C23820	Bifunctional purine biosynthesis protein PurH	32	64	0.549	499	55493	6.3	U	0	64	0.128257
CTK_C23830	Folate-dependent phosphoribosylglycinamide formyltransferase PurN	6	10	0.265	204	22402	8	U	0	10	0.0490196
CTK_C23840	Phosphoribosylformylglycinamidine cyclo-ligase	17	34	0.396	331	35933	5.6	U	0	34	0.102719
CTK_C23850	Amidophosphoribosyltransferase	17	54	0.449	468	50947	5.7	U	0	54	0.115385
CTK_C23860	Phosphoribosylaminoimidazole-succinocarboxamide synthase	9	23	0.374	235	26854	6.8	U	0	23	0.0978723
CTK_C23870	N5-carboxyaminoimidazole ribonucleotide mutase	2	4	0.063	159	17091	8	U	0	4	0.0251572
CTK_C23940	Predicted protease	4	11	0.242	397	41386	8.8	U	0	11	0.0277078
CTK_C23950	Prolipoprotein diacylglyceryl transferase	2	5	0.065	260	29636	9.3	U	0	5	0.0192308
CTK_C24020	RNA polymerase sigma factor	25	63	0.514	354	40485	5.7	U	0	63	0.177966
CTK_C24060	Pyruvate, phosphate dikinase	14	19	0.21	876	98172	6.1	U	0	19	0.0216895
CTK_C24070	CBS domain pair	3	7	0.113	213	23829	9.3	U	0	7	0.0328638
CTK_C24080	Uncharacterized protein	6	7	0.192	193	21864	5.3	U	0	7	0.0362694
CTK_C24100	GTPase Era	7	16	0.239	293	33664	9.2	U	0	16	0.0546075
CTK_C24120	Endoribonuclease YbeY	2	3	0.217	166	19510	4.9	U	0	3	0.0180723
CTK_C24130	Predicted membrane-associated phosphohydrolase	3	4	0.051	700	79215	7.6	U	0	4	0.00571429
CTK_C24160	GatB/YqeY domain-containing protein	5	9	0.284	148	16864	9.2	U	0	9	0.0608108
CTK_C24170	30S ribosomal protein S21	5	10	0.517	58	6890	10.7	U	0	10	0.172414
CTK_C24180	Predicted HIT family protein	3	5	0.184	114	12753	6.8	U	0	5	0.0438596
CTK_C24190	Predicted oxidoreductase	5	13	0.122	451	52372	8.2	U	0	13	0.0288248
CTK_C24200	Ribosomal RNA small subunit methyltransferase E	2	2	0.092	250	28234	6.6	U	0	2	0.008
CTK_C24210	Ribosomal protein L11 methyltransferase	9	16	0.277	314	35198	5.2	U	0	16	0.0509554
CTK_C24220	Chaperone protein DnaJ	19	31	0.347	386	42227	9	U	0	31	0.0803109
CTK_C24230	Chaperone protein DnaK	61	662	0.712	617	65995	5	U	0	662	1.07293
CTK_C24240	Protein GrpE	14	24	0.444	216	25079	5	U	0	24	0.111111
CTK_C24250	Heat-inducible transcription repressor hrcA	2	2	0.13	346	38902	5.9	U	0	2	0.00578035
CTK_C24270	Elongation factor 4	16	33	0.316	602	67451	5.3	U	0	33	0.0548173
CTK_C24300	30S ribosomal protein S20	3	7	0.261	88	9762	11	U	0	7	0.0795455
CTK_C24310	Uncharacterized protein	2	2	0.078	347	41050	8.8	U	0	2	0.00576369
CTK_C24380	Endoribonuclease L-PSP	7	40	0.405	126	13629	5.6	U	0	40	0.31746
CTK_C24390	Metal dependent phosphohydrolase	7	10	0.317	189	21336	6.6	U	0	10	0.0529101
CTK_C24400	nicotinic acid mononucleotide adenylyltransferase (EC:2.7.7.18)	2	4	0.15	200	23558	8.7	U	0	4	0.02
CTK_C24410	GTPase obg	14	23	0.3	424	47013	5.9	U	0	23	0.0542453
CTK_C24420	50S ribosomal protein L27	3	19	0.38	100	11007	9.6	U	0	19	0.19
CTK_C24440	50S ribosomal protein L21	7	170	0.625	104	11674	9.6	U	0	170	1.63462
CTK_C24450	Rne	2	3	0.061	478	55900	9	U	0	3	0.00627615
CTK_C24460	Putative uncharacterized protein	2	4	0.131	236	27212	9.2	U	0	4	0.0169492
CTK_C24470	Uncharacterized protein	10	17	0.178	619	71407	5.4	U	0	17	0.0274637
CTK_C24500	Methylglyoxal synthase	8	21	0.69	126	14039	6.5	U	0	21	0.166667
CTK_C24520	Cell division topological specificity factor	2	3	0.427	89	10064	7.3	U	0	3	0.0337079
CTK_C24530	Site-determining protein	12	26	0.389	265	28977	5.2	U	0	26	0.0981132
CTK_C24610	Uncharacterized protein	9	17	0.139	891	98776	9.1	U	0	17	0.0190797
CTK_C24630	Cell shape-determining protein MreC	6	9	0.2	290	32272	9.3	U	0	9	0.0310345
CTK_C24640	Predicted rod shape-determining protein MreB	21	41	0.542	336	35793	5.3	U	0	41	0.122024
CTK_C24660	Maf-like protein CKR_0777	4	4	0.198	192	21666	8.6	U	0	4	0.0208333
CTK_C24690	Homoserine kinase	9	20	0.324	299	33405	5.4	U	0	20	0.0668896
CTK_C24700	Homoserine dehydrogenase	9	14	0.227	414	46544	5.7	U	0	14	0.0338164
CTK_C24710	UPF0735 ACT domain-containing protein CLJU_c07140	2	2	0.131	145	16069	9.1	U	0	2	0.0137931
CTK_C24730	Predicted transcriptional regulator	3	3	0.075	452	51474	9.3	U	0	3	0.00663717
CTK_C24740	Predicted lytic murein transglycosylase	2	3	0.218	179	21070	9.3	U	0	3	0.0167598
CTK_C24750	Dephospho-CoA kinase	2	3	0.115	209	24348	8.6	U	0	3	0.0143541
CTK_C24760	DNA polymerase	10	17	0.15	879	101048	5.8	U	0	17	0.0193402
CTK_C24780	NifU-related domain containing protein	27	173	0.722	230	24659	5.5	U	0	173	0.752174
CTK_C24790	Uncharacterized protein	38	191	0.58	333	35232	7.7	U	0	191	0.573574
CTK_C24860	Valine--tRNA ligase	31	50	0.323	883	102488	6.1	U	0	50	0.0566251
CTK_C24880	Activator of 2-hydroxyglutaryl-Co	20	37	0.18	1432	159570	8.6	U	0	37	0.025838
CTK_C24890	NADPH-dependent FMN reductase	6	9	0.412	211	23512	7.7	U	0	9	0.042654
CTK_C24910	Benzoyl-CoA reductase, subunit A	2	2	0.052	561	62422	7.6	U	0	2	0.00356506
CTK_C24920	2-hydroxyglutaryl-CoA dehydratase, D-component	2	2	0.054	424	49058	8	U	0	2	0.00471698
CTK_C25020	DNA/RNA helicase, superfamily II, SNF2 family	2	2	0.02	1079	125590	7.2	U	0	2	0.00185357
CTK_C25060	5,10-methylenetetrahydrofolate reductase	11	30	0.344	308	35876	8.5	U	0	30	0.0974026
CTK_C25070	Threonine--tRNA ligase	30	56	0.37	638	73566	6.2	U	0	56	0.0877743
CTK_C25140	33 kDa chaperonin	6	11	0.268	295	31664	5.3	U	0	11	0.0372881
CTK_C25170	Aspartate-semialdehyde dehydrogenase	31	110	0.567	330	36718	7	U	0	110	0.333333
CTK_C25180	4-hydroxy-tetrahydrodipicolinate synthase	10	24	0.333	294	31686	6.4	U	0	24	0.0816327
CTK_C25190	4-hydroxy-tetrahydrodipicolinate reductase	10	29	0.446	251	27602	6.1	U	0	29	0.115538
CTK_C25200	Aminotransferase class I and II	7	10	0.214	384	43589	7.5	U	0	10	0.0260417
CTK_C25210	Putative uncharacterized protein	4	11	0.424	85	9147	8.8	U	0	11	0.129412
CTK_C25260	2,3,4,5-tetrahydropyridine-2,6-dicarboxylate N-acetyltransferase	9	42	0.388	242	25972	5.6	U	0	42	0.173554
CTK_C25350	Uncharacterized protein	5	5	0.163	307	35060	5.7	U	0	5	0.0162866
CTK_C25450	Predicted RNA helicase	28	69	0.506	528	60279	8.4	U	0	69	0.130682
CTK_C25470	Transcription elongation factor	10	74	0.656	154	17144	4.9	U	0	74	0.480519
CTK_C25550	Putative uncharacterized protein	2	3	0.134	67	7074	4.4	U	0	3	0.0447761
CTK_C25600	Uncharacterized protein	3	4	0.314	140	16026	6.9	U	0	4	0.0285714
CTK_C25650	Probable GTP-binding protein EngB	3	4	0.168	196	22774	9.6	U	0	4	0.0204082
CTK_C25660	Lon protease	19	44	0.288	773	87738	8.5	U	0	44	0.0569211
CTK_C25670	ATP-dependent Clp protease ATP-binding subunit ClpX	22	48	0.487	429	47680	6.1	U	0	48	0.111888
CTK_C25680	ATP-dependent Clp protease proteolytic subunit	6	16	0.186	194	21349	5.4	U	0	16	0.0824742
CTK_C25690	Trigger factor	38	108	0.572	430	49146	4.8	U	0	108	0.251163
CTK_C25710	Uncharacterized protein	6	14	0.263	262	29368	9.6	U	0	14	0.0534351
CTK_C25720	Orotate phosphoribosyltransferase	13	36	0.558	190	20903	8.3	U	0	36	0.189474
CTK_C25730	Dihydroorotate dehydrogenase	3	5	0.162	296	31662	7.2	U	0	5	0.0168919
CTK_C25740	Dihydroorotate dehydrogenase B (NAD(+)), electron transfer subunit	4	5	0.245	253	28489	6.8	U	0	5	0.0197628
CTK_C25750	Orotidine 5'-phosphate decarboxylase	9	18	0.401	289	32207	5.4	U	0	18	0.0622837
CTK_C25760	Aspartate carbamoyltransferase regulatory chain, allosteric domain protein	2	3	0.241	145	16581	7.7	U	0	3	0.0206897
CTK_C25770	Aspartate carbamoyltransferase	8	13	0.287	307	34946	6.9	U	0	13	0.0423453
CTK_C25840	Uncharacterized protein	2	2	0.089	258	29708	9.1	U	0	2	0.00775194
CTK_C26030	Non-canonical purine NTP pyrophosphatase	2	2	0.09	200	22526	6.2	U	0	2	0.01
CTK_C26040	Predicted hydrogenase maturation factor	5	6	0.213	329	35937	5.2	U	0	6	0.0182371
CTK_C26110	DNA ligase, NAD-dependent	8	13	0.143	669	76194	5.8	U	0	13	0.019432
CTK_C26120	ATP-dependent DNA helicase	11	16	0.188	746	85802	8.3	U	0	16	0.0214477
CTK_C26140	Pseudouridine synthase	3	6	0.143	245	27999	5.5	U	0	6	0.0244898
CTK_C26180	Glucose-6-phosphate isomerase	25	65	0.554	451	50197	5.9	U	0	65	0.144124
CTK_C26200	Acyl-CoA dehydrogenase domain protein	39	548	0.681	379	41769	5.4	U	0	548	1.44591
CTK_C26210	Oxidase, FAD-binding	44	286	0.631	477	51133	4.9	U	0	286	0.599581
CTK_C26220	Electron transfer flavoprotein, alpha subunit-like protein	23	311	0.712	312	32678	4.8	U	0	311	0.996795
CTK_C26230	Electron transfer flavoprotein, alpha/beta-subunit-like protein	25	263	0.705	261	28130	5.4	U	0	263	1.00766
CTK_C26240	GMP synthase [glutamine-hydrolyzing]	21	44	0.459	510	56960	6.3	U	0	44	0.0862745
CTK_C26250	Inosine-5'-monophosphate dehydrogenase	35	135	0.601	484	52221	8.3	U	0	135	0.278926
CTK_C26260	60 kDa chaperonin	68	1516	0.739	545	58601	5.2	U	0	1516	2.78165
CTK_C26270	10 kDa chaperonin	9	57	0.716	95	10374	5.1	U	0	57	0.6
CTK_C26290	Putative iron-dependent hydrogenase	22	57	0.412	495	54478	7.7	U	0	57	0.115152
CTK_C26300	Putative 8-oxoguanine DNA glycosylase	3	4	0.129	302	35714	6.1	U	0	4	0.013245
CTK_C26310	ferredoxin-NADP(+) reductase subunit beta	33	276	0.551	463	49905	6.7	U	0	276	0.596112
CTK_C26320	ferredoxin-NADP(+) reductase subunit alpha	27	84	0.676	296	32740	6.7	U	0	84	0.283784
CTK_C26330	3-hydroxybutyryl-coA dehydrogenase	32	584	0.635	282	30338	7.7	U	0	584	2.07092
CTK_C26340	electron transfer flavoprotein subunit alpha	23	70	0.55	333	35798	5.3	U	0	70	0.21021
CTK_C26350	electron transfer flavoprotein subunit beta	25	186	0.664	259	28232	5.6	U	0	186	0.718147
CTK_C26360	butyryl-CoA dehydrogenase	27	148	0.557	379	41245	5.9	U	0	148	0.390501
CTK_C26370	3-hydroxybutyryl-CoA dehydratase	19	204	0.625	259	27735	5.6	U	0	204	0.787645
CTK_C26380	redox-sensing transcriptional repressor rex	8	20	0.557	210	23658	8.1	U	0	20	0.0952381
CTK_C26390	ABC transporter related protein	2	2	0.03	637	73846	6.1	U	0	2	0.00313972
CTK_C26400	Putative uncharacterized protein	3	4	0.312	96	10924	5.3	U	0	4	0.0416667
CTK_C26440	Peptidase M16C associated	29	51	0.336	973	112756	5.6	U	0	51	0.0524152
CTK_C26450	Uncharacterized protein	3	5	0.127	283	32927	9.4	U	0	5	0.0176678
CTK_C26460	Pyruvate carboxylase	51	110	0.452	1145	128701	6.7	U	0	110	0.0960699
CTK_C26470	Probable tRNA threonylcarbamoyladenosine biosynthesis protein Gcp	4	7	0.135	341	36672	6.9	U	0	7	0.0205279
CTK_C26500	Putative uncharacterized protein	4	10	0.411	129	13992	5.7	U	0	10	0.0775194
CTK_C26510	FAD-dependent pyridine nucleotide-disulphide oxidoreductase	12	32	0.308	419	46136	6.3	U	0	32	0.0763723
CTK_C26520	FAD dependent oxidoreductase	14	33	0.358	478	52069	7	U	0	33	0.0690377
CTK_C26530	Bifunctional protein FolD	12	33	0.232	284	30903	8	U	0	33	0.116197
CTK_C26540	Formyltetrahydrofolate cyclohydrolase	3	15	0.148	210	22958	6.5	U	0	15	0.0714286
CTK_C26550	Formate--tetrahydrofolate ligase	27	69	0.412	558	60629	6.7	U	0	69	0.123656
CTK_C26560	Uncharacterized protein	2	2	0.131	137	15718	8.7	U	0	2	0.0145985
CTK_C26570	universal stress protein UspA and related nucleotide-binding proteins	2	3	0.139	137	15421	7.2	U	0	3	0.0218978
CTK_C26590	Peptidase M22 glycoprotease	4	6	0.193	238	26462	8.1	U	0	6	0.0252101
CTK_C26610	Putative metal dependent phosphohydrolase	2	2	0.05	416	47441	6.1	U	0	2	0.00480769
CTK_C26700	Uncharacterized protein	2	4	0.135	163	18696	9.7	U	0	4	0.0245399
CTK_C26740	Uncharacterized protein	8	22	0.474	97	11549	5.1	U	0	22	0.226804
CTK_C26760	Tyrosine--tRNA ligase	19	34	0.431	408	46379	8	U	0	34	0.0833333
CTK_C26820	Peptide chain release factor 3	13	26	0.319	529	59833	6	U	0	26	0.0491493
CTK_C26830	Cof-like hydrolase	6	12	0.231	268	30133	6.8	U	0	12	0.0447761
CTK_C26840	Tryptophan--tRNA ligase	14	34	0.338	337	38386	8.7	U	0	34	0.10089
CTK_C26860	Desulfoferrodoxin	6	13	0.352	125	14257	7	U	0	13	0.104
CTK_C26870	Cyclic beta 1-2 glucan synthetase	3	3	0.023	2878	334071	7.7	U	0	3	0.00104239
CTK_C26880	Diaminopimelate decarboxylase	21	36	0.475	432	47918	6	U	0	36	0.0833333
CTK_C26890	Aspartokinase	18	39	0.57	400	43643	5.5	U	0	39	0.0975
CTK_C26900	M18 family aminopeptidase	6	8	0.138	434	48269	5.6	U	0	8	0.0184332
CTK_C26910	Putative biotin synthase	2	2	0.133	346	38941	6.7	U	0	2	0.00578035
CTK_C26920	Predicted ATP-dependent DNA helicase	3	5	0.056	713	83720	6.9	U	0	5	0.00701262
CTK_C26930	ATP-dependent zinc metalloprotease FtsH	4	7	0.096	612	67888	6.3	U	0	7	0.0114379
CTK_C26940	Dipeptidase	3	4	0.069	463	51670	6.6	U	0	4	0.00863931
CTK_C26950	Proline--tRNA ligase	20	35	0.424	479	55092	6.4	U	0	35	0.0730689
CTK_C26970	Malate dehydrogenase	12	21	0.252	365	40164	7.8	U	0	21	0.0575342
CTK_C27000	3-isopropylmalate dehydrogenase	10	18	0.314	354	38349	5.7	U	0	18	0.0508475
CTK_C27010	3-isopropylmalate dehydratase small subunit	7	20	0.409	164	18087	6	U	0	20	0.121951
CTK_C27020	3-isopropylmalate dehydratase large subunit	17	42	0.369	420	45180	6.6	U	0	42	0.1
CTK_C27030	2-isopropylmalate synthase	17	32	0.293	515	56672	6.5	U	0	32	0.0621359
CTK_C27050	Bifunctional chorismate mutase/ prephenate dehydratase	9	20	0.375	277	32122	7.4	U	0	20	0.0722022
CTK_C27060	Chorismate synthase	17	35	0.494	360	39070	6.7	U	0	35	0.0972222
CTK_C27070	3-phosphoshikimate 1-carboxyvinyltransferase	14	40	0.412	422	46534	7.6	U	0	40	0.0947867
CTK_C27080	TyrA	6	9	0.227	286	31976	6.9	U	0	9	0.0314685
CTK_C27090	AroF	24	141	0.528	343	37965	6.1	U	0	141	0.411079
CTK_C27110	Putative molybdenum utilization protein ModD	3	4	0.142	281	31188	7.7	U	0	4	0.0142349
CTK_C27220	Prolyl oligopeptidase family protein	2	2	0.133	256	28711	5.3	U	0	2	0.0078125
CTK_C27240	Nitroreductase	3	4	0.24	167	18892	7.2	U	0	4	0.0239521
CTK_C27250	4Fe-4S binding domain protein	7	14	0.227	370	40335	8	U	0	14	0.0378378
CTK_C27260	Predicted methyltransferase	4	7	0.118	372	42264	6.7	U	0	7	0.0188172
CTK_C27290	MOSC domain containing protein	5	8	0.399	143	15561	8.8	U	0	8	0.0559441
CTK_C27420	Glutamyl-tRNA reductase	2	2	0.065	402	46762	9.1	U	0	2	0.00497512
CTK_C27430	Glutamate-1-semialdehyde 2,1-aminomutase	14	48	0.384	424	46731	6.1	U	0	48	0.113208
CTK_C27440	hypothetical protein CarbS_02055	2	5	0.172	93	10888	7.2	U	0	5	0.0537634
CTK_C27570	Uncharacterized protein	5	10	0.18	388	44842	5.4	U	0	10	0.0257732
CTK_C27600	Type I restriction-modification system, M subunit	6	7	0.223	529	59752	5	U	0	7	0.0132325
CTK_C27620	Type I restriction enzyme, endonuclease subunit	3	5	0.046	1069	122860	5.6	U	0	5	0.00467727
CTK_C27640	Uncharacterized protein	2	3	0.081	458	51485	7.7	U	0	3	0.00655022
CTK_C27650	Pyruvate kinase	61	324	0.71	472	51036	6.2	U	0	324	0.686441
CTK_C27660	6-phosphofructokinase	20	81	0.478	318	34000	5.8	U	0	81	0.254717
CTK_C27700	Putative sporulation transcription regulator WhiA	3	4	0.104	317	36194	9.1	U	0	4	0.0126183
CTK_C27710	Putative uncharacterized protein	2	3	0.061	443	49119	9	U	0	3	0.00677201
CTK_C27720	UPF0042 nucleotide-binding protein CcarbDRAFT_0373	3	10	0.156	294	33582	8.4	U	0	10	0.0340136
CTK_C27730	UDP-N-acetylenolpyruvoylglucosamine reductase	8	18	0.299	304	33394	8.8	U	0	18	0.0592105
CTK_C27740	UvrABC system protein C	2	2	0.035	622	72040	9.1	U	0	2	0.00321543
CTK_C27760	Predicted peptidoglycan synthetase	4	10	0.128	475	51020	9.1	U	0	10	0.0210526
CTK_C27790	UvrABC system protein A	13	20	0.172	940	104565	8.4	U	0	20	0.0212766
CTK_C27800	UvrABC system protein B	3	5	0.042	662	75822	7.6	U	0	5	0.00755287
CTK_C27820	Predicted protease	12	20	0.389	391	43580	9.3	U	0	20	0.0511509
CTK_C27830	Cell division protein FtsX	7	12	0.182	296	32948	9.8	U	0	12	0.0405405
CTK_C27840	Predicted ATPase involved in cell division	6	10	0.276	228	25411	9.6	U	0	10	0.0438596
CTK_C27870	Alanine racemase	2	5	0.08	387	44056	7.3	U	0	5	0.0129199
CTK_C27890	Uncharacterized protein	3	5	0.084	500	54597	7.9	U	0	5	0.01
CTK_C27930	NADH dehydrogenase	10	17	0.246	443	48755	8.5	U	0	17	0.0383747
CTK_C27950	Putative uncharacterized protein	3	6	0.082	475	51600	5	U	0	6	0.0126316
CTK_C27960	Predicted rubrerythrin	17	40	0.68	181	20091	5.7	U	0	40	0.220994
CTK_C27990	UDP-glucose 4-epimerase	3	7	0.082	328	36148	7.1	U	0	7	0.0213415
CTK_C28090	Transcriptional regulator	2	3	0.219	137	15986	9	U	0	3	0.0218978
CTK_C28120	NADP-dependent isopropanol dehydrogenase	2	4	0.088	351	37632	6	U	0	4	0.011396
CTK_C28140	O-acetylhomoserine sulfhydrylase	32	121	0.555	427	46117	6.1	U	0	121	0.283372
CTK_C28150	Spermidine synthase	7	17	0.307	290	33426	5.1	U	0	17	0.0586207
CTK_C28170	O-acetyl-L-homoserine sulfhydrylase	15	27	0.403	409	44965	8.1	U	0	27	0.0660147
CTK_C28180	Sulfite reductase, beta subunit	64	170	0.613	772	86849	7.8	U	0	170	0.220207
CTK_C28190	Uncharacterized protein	4	5	0.206	136	15937	6.2	U	0	5	0.0367647
CTK_C28200	Uncharacterized protein	15	66	0.522	276	29840	5.9	U	0	66	0.23913
CTK_C28210	Uncharacterized protein	14	24	0.746	71	8048	4.4	U	0	24	0.338028
CTK_C28230	Fructose-2,6-bisphosphatase	9	17	0.417	204	22932	9.1	U	0	17	0.0833333
CTK_C28360	Phosphoglucosamine mutase	31	72	0.608	454	49375	5.7	U	0	72	0.15859
CTK_C28410	Thioredoxin-disulfide reductase	7	14	0.33	288	31506	6.6	U	0	14	0.0486111
CTK_C28420	Thioredoxin	8	24	0.457	105	11681	5.2	U	0	24	0.228571
CTK_C28440	Phosphoenolpyruvate-protein phosphotransferase	50	139	0.7	537	59515	5.2	U	0	139	0.258845
CTK_C28490	Hydro-lyase, Fe-S type, tartrate/fumarate subfamily, alpha subunit	10	20	0.325	280	30575	8	U	0	20	0.0714286
CTK_C28500	Transcriptional regulator, GntR family	4	5	0.176	329	37779	8.9	U	0	5	0.0151976
CTK_C28530	30S ribosomal protein S9	3	12	0.246	130	14612	10.6	U	0	12	0.0923077
CTK_C28540	50S ribosomal protein L13	7	11	0.424	144	16490	9.9	U	0	11	0.0763889
CTK_C28560	Energy-coupling factor transporter transmembrane protein EcfT	3	6	0.145	269	30390	9.9	U	0	6	0.0223048
CTK_C28570	Predicted ABC-type cobalt transport system, ATPase component	8	19	0.335	284	31522	7.1	U	0	19	0.0669014
CTK_C28580	Predicted ABC-type cobalt transport system, ATPase component	2	6	0.043	281	31721	5.6	U	0	6	0.0213523
CTK_C28590	50S ribosomal protein L17	8	23	0.425	113	13085	10.2	U	0	23	0.20354
CTK_C28600	DNA-directed RNA polymerase subunit alpha	27	57	0.625	315	35263	4.9	U	0	57	0.180952
CTK_C28610	30S ribosomal protein S4	12	85	0.379	206	23779	9.7	U	0	85	0.412621
CTK_C28620	30S ribosomal protein S11	8	38	0.439	132	14078	10.8	U	0	38	0.287879
CTK_C28630	30S ribosomal protein S13	4	12	0.524	124	14174	10.9	U	0	12	0.0967742
CTK_C28640	50S ribosomal protein L36	6	11	0.541	37	4295	10.2	U	0	11	0.297297
CTK_C28650	Translation initiation factor IF-1	4	10	0.361	72	8170	7.4	U	0	10	0.138889
CTK_C28670	Adenylate kinase	17	41	0.581	222	24703	8	U	0	41	0.184685
CTK_C28680	Protein translocase subunit SecY	4	9	0.089	426	47043	9.8	U	0	9	0.0211268
CTK_C28690	50S ribosomal protein L15	9	53	0.459	148	16000	10.7	U	0	53	0.358108
CTK_C28700	50S ribosomal protein L30	5	14	0.424	59	6675	10	U	0	14	0.237288
CTK_C28710	30S ribosomal protein S5	10	81	0.582	165	17286	9.8	U	0	81	0.490909
CTK_C28720	50S ribosomal protein L18	8	59	0.496	119	13380	10	U	0	59	0.495798
CTK_C28730	50S ribosomal protein L6	11	91	0.433	180	19939	9.6	U	0	91	0.505556
CTK_C28740	30S ribosomal protein S8	11	135	0.553	132	14779	9.2	U	0	135	1.02273
CTK_C28760	50S ribosomal protein L5	19	86	0.669	181	20603	9.4	U	0	86	0.475138
CTK_C28770	50S ribosomal protein L24	8	16	0.362	105	11662	9.9	U	0	16	0.152381
CTK_C28780	50S ribosomal protein L14	10	22	0.5	122	13289	10.1	U	0	22	0.180328
CTK_C28790	30S ribosomal protein S17	10	15	0.417	84	9818	10.3	U	0	15	0.178571
CTK_C28800	UPI000289917E related cluster	3	8	0.286	70	8293	9.6	U	0	8	0.114286
CTK_C28810	50S ribosomal protein L16	6	45	0.503	147	16617	10.1	U	0	45	0.306122
CTK_C28820	30S ribosomal protein S3	16	105	0.48	223	24797	9.9	U	0	105	0.470852
CTK_C28830	50S ribosomal protein L22	4	55	0.523	111	12261	9.7	U	0	55	0.495495
CTK_C28840	30S ribosomal protein S19	11	46	0.52	100	11332	10.2	U	0	46	0.46
CTK_C28850	50S ribosomal protein L2	18	142	0.491	277	30270	10.3	U	0	142	0.512635
CTK_C28860	50S ribosomal protein L23	10	32	0.592	98	11385	9.4	U	0	32	0.326531
CTK_C28870	50S ribosomal protein L4	14	63	0.417	206	22749	10	U	0	63	0.305825
CTK_C28880	50S ribosomal protein L3	28	90	0.617	209	22978	9.9	U	0	90	0.430622
CTK_C28890	30S ribosomal protein S10	10	24	0.657	102	11493	9.8	U	0	24	0.235294
CTK_C28900	Elongation factor Tu	57	1106	0.7	397	43621	5.3	U	0	1106	2.78589
CTK_C28910	Elongation factor G	78	481	0.73	689	76330	5.1	U	0	481	0.698113
CTK_C28920	30S ribosomal protein S7	21	91	0.538	156	18025	9.8	U	0	91	0.583333
CTK_C28940	Ribosomal protein L7Ae-like protein	4	7	0.709	79	8589	9.3	U	0	7	0.0886076
CTK_C28950	DNA-directed RNA polymerase subunit beta'	65	141	0.475	1180	131637	8.8	U	0	141	0.119492
CTK_C28960	DNA-directed RNA polymerase subunit beta	68	181	0.475	1243	139871	5.2	U	0	181	0.145615
CTK_C28970	50S ribosomal protein L7/L12	18	599	0.73	122	12669	4.9	U	0	599	4.90984
CTK_C28980	50S ribosomal protein L10	14	132	0.611	167	18685	6.3	U	0	132	0.790419
CTK_C28990	50S ribosomal protein L1	16	91	0.424	229	24873	9.4	U	0	91	0.39738
CTK_C29000	50S ribosomal protein L11	9	45	0.511	141	14715	10.1	U	0	45	0.319149
CTK_C29010	Transcription termination/antitermination protein nusG	9	26	0.474	173	19781	6.1	U	0	26	0.150289
CTK_C29020	Uncharacterized protein	2	4	0.224	76	8518	9.6	U	0	4	0.0526316
CTK_C29030	50S ribosomal protein L33	2	2	0.327	49	5898	9.7	U	0	2	0.0408163
CTK_C29040	Elongation factor Tu	57	1106	0.7	397	43621	5.3	U	0	1106	2.78589
CTK_C29070	RNA methyltransferase, TrmH family, group 3	8	11	0.271	262	29044	8.8	U	0	11	0.0419847
CTK_C29090	Cysteine--tRNA ligase	16	30	0.288	465	54242	6.2	U	0	30	0.0645161
CTK_C29110	Putative membrane protein with a PIN domain	2	2	0.065	368	40557	9.1	U	0	2	0.00543478
CTK_C29130	DNA integrity scanning protein DisA	6	11	0.202	357	40512	6	U	0	11	0.0308123
CTK_C29140	DNA repair protein radA	2	2	0.046	455	50373	8.8	U	0	2	0.0043956
CTK_C29150	ATP-dependent Clp protease ATP-binding subunit ClpC	39	78	0.469	812	91603	6.7	U	0	78	0.0960591
CTK_C29160	Putative ATP:guanido phosphotransferase CKR_0155	8	17	0.239	347	39546	6.9	U	0	17	0.0489914
CTK_C29170	Uncharacterized protein	6	8	0.384	177	20109	7.6	U	0	8	0.0451977
CTK_C29200	Putative foldase related protein	17	30	0.547	247	28259	5.7	U	0	30	0.121457
CTK_C29240	UDP-N-acetylmuramoylalanine--D-glutamate ligase	22	39	0.476	458	50801	8.7	U	0	39	0.0851528
CTK_C29250	Glycine--tRNA ligase	15	26	0.273	461	53397	6	U	0	26	0.0563991
CTK_C29260	Lysine--tRNA ligase	28	71	0.422	500	58394	5.4	U	0	71	0.142
CTK_C29270	Transcription elongation factor GreA	7	13	0.547	159	18030	4.8	U	0	13	0.081761
CTK_C29290	tRNA-dihydrouridine synthase	5	6	0.165	321	36397	8.7	U	0	6	0.0186916
CTK_C29300	Type III pantothenate kinase	10	26	0.343	265	29115	7.2	U	0	26	0.0981132
CTK_C29310	Uncharacterized protein	10	39	0.555	128	14165	8	U	0	39	0.304688
CTK_C29320	ATP-dependent zinc metalloprotease FtsH	23	45	0.35	600	66243	6.4	U	0	45	0.075
CTK_C29330	Hypoxanthine-guanine phosphoribosyltransferase	8	16	0.348	181	20717	6.1	U	0	16	0.0883978
CTK_C29340	tRNA(Ile)-lysidine synthase	2	3	0.05	460	53395	8.8	U	0	3	0.00652174
CTK_C29360	Predicted ribosomal protein	6	13	0.257	136	15448	9.4	U	0	13	0.0955882
CTK_C29410	DNA-binding protein HU	8	78	0.703	91	10126	9.5	U	0	78	0.857143
CTK_C29420	Putative uncharacterized protein	13	23	0.254	481	55266	5.2	U	0	23	0.047817
CTK_C29450	Foldase protein PrsA	23	46	0.551	341	38279	9.2	U	0	46	0.134897
CTK_C29460	Predicted transcription-repair coupling factor	10	12	0.096	1176	135943	7.8	U	0	12	0.0102041
CTK_C29510	Ribose-phosphate pyrophosphokinase	26	132	0.631	328	36162	6.2	U	0	132	0.402439
CTK_C29520	Bifunctional protein GlmU	17	45	0.443	456	50081	7.8	U	0	45	0.0986842
CTK_C29530	Putative septation protein SpoVG	5	14	0.532	79	9077	5.5	U	0	14	0.177215
CTK_C29550	Transcriptional regulator	4	5	0.21	271	30283	8.8	U	0	5	0.0184502
CTK_C29560	UDP-N-acetylmuramate--L-alanine ligase	19	38	0.401	459	51061	7.1	U	0	38	0.0827887
CTK_C29580	4Fe-4S binding domain protein	11	22	0.252	448	49458	5.4	U	0	22	0.0491071
CTK_C29700	Predicted methyl-accepting chemotaxis protein	5	16	0.119	599	67023	5.3	U	0	16	0.0267112
CTK_C29710	Helix-turn-helix domain-containing protein	7	10	0.329	222	25490	9.4	U	0	10	0.045045
CTK_C29720	Putative uncharacterized protein	6	13	0.308	130	15134	9	U	0	13	0.1
CTK_C29730	Glutamate racemase	8	20	0.323	263	29520	8.9	U	0	20	0.0760456
CTK_C29740	GlnA	56	160	0.65	631	71169	5.3	U	0	160	0.253566
CTK_C29750	Putative uncharacterized protein	2	3	0.132	182	21922	9.6	U	0	3	0.0164835
CTK_C29770	UDP-N-acetylglucosamine 1-carboxyvinyltransferase	24	56	0.438	418	44320	6.6	U	0	56	0.133971
CTK_C29780	Beta-lactamase domain protein	3	5	0.172	261	29206	8.4	U	0	5	0.0191571
CTK_C29790	Uncharacterized protein	2	2	0.095	190	21336	9	U	0	2	0.0105263
CTK_C29810	Putative uncharacterized protein	7	15	0.355	166	19205	8.1	U	0	15	0.0903614
CTK_C29820	Asparagine--tRNA ligase	26	61	0.471	463	53152	5.8	U	0	61	0.131749
CTK_C29920	Putative GTP-binding protien TM0445	9	21	0.299	401	44505	8.2	U	0	21	0.0523691
CTK_C29930	Putative uncharacterized protein	5	11	0.405	163	19014	5.1	U	0	11	0.0674847
CTK_C29960	Ferritin	11	43	0.566	173	19992	4.7	U	0	43	0.248555
CTK_C29970	Acetyl-coenzyme A carboxylase carboxyl transferase subunit alpha	10	20	0.313	281	31512	7.3	U	0	20	0.0711744
CTK_C29980	Acetyl-coenzyme A carboxylase carboxyl transferase subunit beta	8	13	0.357	291	32629	8.5	U	0	13	0.0446735
CTK_C29990	Biotin carboxylase	13	28	0.209	450	49920	5.7	U	0	28	0.0622222
CTK_C30010	AccB	7	16	0.442	165	18550	4.8	U	0	16	0.0969697
CTK_C30020	3-oxoacyl-[acyl-carrier-protein] synthase 2	13	40	0.415	412	43854	5.9	U	0	40	0.0970874
CTK_C30030	3-oxoacyl-[acyl-carrier-protein] reductase	20	63	0.508	248	26368	9.4	U	0	63	0.254032
CTK_C30040	Malonyl CoA-acyl carrier protein transacylase	12	29	0.463	311	33629	7.2	U	0	29	0.0932476
CTK_C30050	Enoyl-[acyl-carrier protein] reductase	6	12	0.204	313	33461	8.4	U	0	12	0.0383387
CTK_C30060	3-oxoacyl-[acyl-carrier-protein] synthase 3	6	9	0.253	324	35003	6.1	U	0	9	0.0277778
CTK_C30080	Putative uncharacterized protein	9	20	0.31	358	38939	9	U	0	20	0.0558659
CTK_C30090	Putative DNA replication protein DnaD	4	4	0.137	328	38555	8.6	U	0	4	0.0121951
CTK_C30100	DnaC-related protein	6	9	0.183	327	38570	9.3	U	0	9	0.0275229
CTK_C30150	Predicted acyl-acyl carrier protein thioesterase	3	4	0.13	253	29998	8.6	U	0	4	0.0158103
CTK_C30160	Adenylosuccinate synthetase	25	59	0.521	428	47299	6.2	U	0	59	0.13785
CTK_C30170	Uncharacterized protein	17	30	0.38	469	52199	8.5	U	0	30	0.0639659
CTK_C30310	Uncharacterized protein	7	14	0.221	344	39450	8.9	U	0	14	0.0406977
CTK_C30370	ATP-dependent protease LA	23	38	0.381	636	70921	7.8	U	0	38	0.0597484
CTK_C30380	50S ribosomal protein L9	13	23	0.497	147	16527	9.7	U	0	23	0.156463
CTK_C30420	30S ribosomal protein S18	8	15	0.447	85	9967	10.7	U	0	15	0.176471
CTK_C30430	Single-stranded DNA-binding protein	3	9	0.279	147	16436	5.2	U	0	9	0.0612245
CTK_C30440	30S ribosomal protein S6	9	35	0.589	95	10953	6.5	U	0	35	0.368421
CTK_C30470	Putative uncharacterized protein	2	4	0.326	86	9997	9.7	U	0	4	0.0465116
CTK_C30520	Putative spo0J	6	12	0.282	284	32548	8.9	U	0	12	0.0422535
CTK_C30530	Cobyrinic acid ac-diamide synthase	3	5	0.185	259	28857	5.6	U	0	5	0.019305
CTK_C30550	Ribosomal RNA small subunit methyltransferase G	2	2	0.1	239	27203	8.1	U	0	2	0.0083682
CTK_C30560	tRNA uridine 5-carboxymethylaminomethyl modification enzyme MnmG	8	14	0.166	632	71127	8.6	U	0	14	0.0221519
CTK_C30570	tRNA modification GTPase MnmE	8	10	0.241	461	51385	5.3	U	0	10	0.021692
CTK_C30580	Predicted RNA-binding protein	3	5	0.123	203	23585	9.4	U	0	5	0.0246305
CTK_C30620	50S ribosomal protein L34	2	5	0.182	44	5599	12.5	U	0	5	0.113636
CTK_P00250	Uncharacterized protein (NN.term domain homologous to B.subtilis (Gi|833839))	11	15	0.196	409	47263	5.4	U	0	15	0.0366748
CTK_P00280	Uncharacterized protein	4	8	0.63	73	8199	8.4	U	0	8	0.109589
CTK_P00300	No hits found	3	7	0.397	63	7410	5.4	U	0	7	0.111111
CTK_P00360	Conjugation protein	3	3	0.069	670	77777	7.7	U	0	3	0.00447761
CTK_P00480	No hits found	3	7	0.299	117	14039	4.9	U	0	7	0.0598291
CTK_P00580	Arsenical resistance operon trans-acting repressor ArsD	6	11	0.602	123	13515	7.5	U	0	11	0.0894309
CTK_P00590	Arsenical pump-driving ATPase	9	12	0.21	581	64638	5.3	U	0	12	0.020654
CTK_P00610	ArsC	2	2	0.221	136	15434	6	U	0	2	0.0147059
CTK_P00700	Uncharacterized protein	5	7	0.241	216	24147	8.3	U	0	7	0.0324074

## Sheet: C4
Locus	Descriptive Name	Sequence Count	Spectrum Count	Sequence Coverage	Length	MolWt	pI	Validation Status	HRedundancy	LRedundancy	SpC/L
CTK_C00010	chromosomal replication initiator protein	15	26	0.368	446	50940	8.1	U	0	26	0.058296
CTK_C00020	DNA polymerase III subunit beta	9	18	0.278	367	41458	4.9	U	0	18	0.0490463
CTK_C00060	DNA gyrase subunit B	18	30	0.276	637	71593	6.4	U	0	30	0.0470958
CTK_C00070	DNA gyrase subunit A	17	30	0.248	813	91781	6.9	U	0	30	0.0369004
CTK_C00080	Metal dependent phosphohydrolase	2	3	0.098	164	19183	9.6	U	0	3	0.0182927
CTK_C00090	transcriptional regulator	5	7	0.374	171	19355	7.6	U	0	7	0.0409357
CTK_C00100	UPF0182 protein CLJU_c00140	12	24	0.186	907	104684	9.1	U	0	24	0.0264609
CTK_C00130	Serine--tRNA ligase	21	55	0.418	426	49108	6.5	U	0	55	0.129108
CTK_C00170	Putative uncharacterized protein	6	9	0.31	184	21808	8.2	U	0	9	0.048913
CTK_C00210	Predicted transcriptional regulator	2	3	0.152	197	22711	5.5	U	0	3	0.0152284
CTK_C00230	Putative uncharacterized protein	5	7	0.475	99	11228	9.1	U	0	7	0.0707071
CTK_C00270	DNA polymerase III subunit gamma/tau	2	3	0.059	543	62709	7.2	U	0	3	0.00552486
CTK_C00280	Nucleoid-associated protein CA_C0126	11	82	0.754	114	12289	5	U	0	82	0.719298
CTK_C00330	NADH pyrophosphatase	5	6	0.366	172	19697	7	U	0	6	0.0348837
CTK_C00340	Putative uncharacterized protein	4	10	0.289	228	24789	8.9	U	0	10	0.0438596
CTK_C00350	Uncharacterized protein	4	5	0.278	263	30292	9.5	U	0	5	0.0190114
CTK_C00360	Predicted aminotransferase	25	62	0.497	356	40426	8.8	U	0	62	0.174157
CTK_C00370	4-phosphoerythronate dehydrogenase	23	53	0.575	313	34673	8.2	U	0	53	0.169329
CTK_C00380	Uncharacterized protein	15	32	0.422	415	48218	6.3	U	0	32	0.0771084
CTK_C00400	Predicted HD superfamily hydrolase, metal-dependent	3	5	0.183	164	19108	8.7	U	0	5	0.0304878
CTK_C00410	Predicted hydrolase	3	4	0.085	341	37810	5.5	U	0	4	0.0117302
CTK_C00420	Predicted hydrolase	4	6	0.136	337	37534	7.6	U	0	6	0.0178042
CTK_C00430	Uncharacterized protein	6	9	0.241	323	35788	5.4	U	0	9	0.0278638
CTK_C00460	Uracil-DNA glycosylase superfamily	4	6	0.177	198	22790	8.8	U	0	6	0.030303
CTK_C00470	Aminotransferase, class V	8	19	0.24	392	44169	6.3	U	0	19	0.0484694
CTK_C00480	NpdA	5	14	0.246	240	26655	7.5	U	0	14	0.0583333
CTK_C00490	LD-carboxypeptidase	3	5	0.119	311	35067	7	U	0	5	0.0160772
CTK_C00560	Predicted peptidase	2	4	0.076	304	34489	5.4	U	0	4	0.0131579
CTK_C00570	Putative uncharacterized protein	2	3	0.478	67	7719	4.6	U	0	3	0.0447761
CTK_C00590	flagellar motor protein MotA	6	20	0.22	264	28519	5.2	U	0	20	0.0757576
CTK_C00600	flagellar motor protein MotB	5	6	0.205	259	29011	9.6	U	0	6	0.023166
CTK_C00630	Uncharacterized protein	6	8	0.165	364	39319	9.6	U	0	8	0.021978
CTK_C00640	Uncharacterized protein	4	8	0.346	81	9240	7.8	U	0	8	0.0987654
CTK_C00670	Predicted transcriptional regulator	10	17	0.344	218	25084	6.4	U	0	17	0.0779817
CTK_C00690	Putative uncharacterized protein	4	5	0.251	199	23426	6.1	U	0	5	0.0251256
CTK_C00730	Putative cell wall hydrolase	7	10	0.205	497	55091	8.7	U	0	10	0.0201207
CTK_C00740	Uncharacterized protein	2	3	0.086	186	21577	8.8	U	0	3	0.016129
CTK_C00750	Methionine--tRNA ligase	20	40	0.348	646	73418	8	U	0	40	0.0619195
CTK_C00760	Malic protein NAD-binding	15	30	0.262	543	59526	5.5	U	0	30	0.0552486
CTK_C00820	Ribonuclease M5	4	6	0.299	177	20095	9.1	U	0	6	0.0338983
CTK_C00830	Ribosomal RNA small subunit methyltransferase A	3	8	0.169	278	31690	8.5	U	0	8	0.028777
CTK_C00860	Predicted nucleotide-binding protein	8	19	0.242	293	32101	7.6	U	0	19	0.0648464
CTK_C00900	Anaerobic ribonucleoside-triphosphate reductase	24	42	0.322	702	79540	7.5	U	0	42	0.0598291
CTK_C00930	Hydrolase	4	11	0.237	211	24073	6.6	U	0	11	0.0521327
CTK_C00950	Isoleucine--tRNA ligase	44	92	0.401	1035	120649	5.9	U	0	92	0.0888889
CTK_C00960	catabolite control protein A	14	37	0.498	331	37157	5.3	U	0	37	0.111782
CTK_C00980	Uncharacterized protein	29	47	0.22	1368	160523	9	U	0	47	0.0343567
CTK_C01000	Mannose-1-phosphate guanylyltransferase	3	3	0.132	355	40577	8.9	U	0	3	0.0084507
CTK_C01020	Putative 3-methyladenine DNA glycosylase	3	5	0.153	203	23436	9	U	0	5	0.0246305
CTK_C01040	UPF0272 CLJU_c01960	6	9	0.139	402	45574	6.8	U	0	9	0.0223881
CTK_C01050	1-(5-phosphoribosyl)-5-amino-4-imidazole-carboxylate (AIR) carboxylase	2	2	0.076	249	26862	8.8	U	0	2	0.00803213
CTK_C01060	Putative Fe-S oxidoreductase	48	134	0.553	463	53018	8.1	U	0	134	0.289417
CTK_C01160	Uncharacterized protein	3	4	0.41	78	8836	10.3	U	0	4	0.0512821
CTK_C01200	4-diphosphocytidyl-2-C-methyl-D-erythritol kinase	3	4	0.089	280	31417	9.2	U	0	4	0.0142857
CTK_C01260	Putative uncharacterized protein	2	3	0.187	139	15690	4.9	U	0	3	0.0215827
CTK_C01290	CTP synthase	21	36	0.414	544	61010	6.4	U	0	36	0.0661765
CTK_C01300	Transcription termination factor Rho	9	20	0.197	492	55862	9	U	0	20	0.0406504
CTK_C01310	50S ribosomal protein L31	4	10	0.486	70	7910	9.3	U	0	10	0.142857
CTK_C01320	Thymidine kinase	4	4	0.215	200	22954	8.4	U	0	4	0.02
CTK_C01340	Release factor glutamine methyltransferase	3	4	0.138	283	32633	5.4	U	0	4	0.0141343
CTK_C01350	Peptide chain release factor 1	13	22	0.343	356	40602	5.3	U	0	22	0.0617978
CTK_C01380	Putative translation factor	9	30	0.229	350	38616	7.4	U	0	30	0.0857143
CTK_C01400	Ribose 5-phosphate isomerase	11	19	0.51	149	16341	7	U	0	19	0.127517
CTK_C01410	Uracil phosphoribosyltransferase	10	20	0.411	209	22897	7	U	0	20	0.0956938
CTK_C01440	UDP-N-acetylglucosamine 2-epimerase	8	13	0.224	384	43631	6.7	U	0	13	0.0338542
CTK_C01450	Thiolase	67	1442	0.743	393	41403	8.9	U	0	1442	3.66921
CTK_C01470	ATP synthase subunit a	4	11	0.179	190	20719	9.1	U	0	11	0.0578947
CTK_C01490	ATP synthase subunit b	6	9	0.352	159	18259	7.5	U	0	9	0.0566038
CTK_C01500	ATP synthase subunit delta	8	12	0.43	179	21022	5.9	U	0	12	0.0670391
CTK_C01510	ATP synthase subunit alpha	22	59	0.347	504	55138	5.5	U	0	59	0.117063
CTK_C01520	ATP synthase gamma chain	10	23	0.337	282	31456	9.1	U	0	23	0.0815603
CTK_C01530	ATP synthase subunit beta	40	140	0.735	465	51013	5.3	U	0	140	0.301075
CTK_C01540	ATP synthase epsilon chain	2	3	0.212	132	14957	6	U	0	3	0.0227273
CTK_C01560	UDP-N-acetylglucosamine 1-carboxyvinyltransferase	2	4	0.033	419	45119	6.7	U	0	4	0.00954654
CTK_C01600	MreB/Mbl protein	27	58	0.617	342	36593	5.3	U	0	58	0.169591
CTK_C01620	S-adenosylmethionine synthase	29	73	0.593	391	43133	6	U	0	73	0.186701
CTK_C01660	Cold-shock protein	2	4	0.323	65	7119	5.3	U	0	4	0.0615385
CTK_C01670	Predicted ribosome-associated protein	5	15	0.403	176	20304	9.1	U	0	15	0.0852273
CTK_C01680	Protein translocase subunit SecA	41	79	0.465	852	97496	6.1	U	0	79	0.092723
CTK_C01690	Peptide chain release factor B	7	10	0.234	329	37334	5.2	U	0	10	0.0303951
CTK_C01710	Uncharacterized protein	15	30	0.465	359	39778	8	U	0	30	0.0835655
CTK_C01720	Predicted ABC transporter, ATPase component	5	9	0.148	229	26087	7	U	0	9	0.0393013
CTK_C01730	Uncharacterized protein	6	14	0.177	395	43017	8.4	U	0	14	0.035443
CTK_C01760	Transcriptional accessory protein	25	49	0.341	719	80405	6.5	U	0	49	0.0681502
CTK_C01790	Putative uncharacterized protein	3	3	0.113	675	76618	5.2	U	0	3	0.00444444
CTK_C01820	Putative uncharacterized protein	2	3	0.109	239	28256	9.4	U	0	3	0.0125523
CTK_C01840	Leucine--tRNA ligase	30	57	0.418	811	93594	6.9	U	0	57	0.0702836
CTK_C01860	Uncharacterized protein	2	3	0.07	200	22738	5.7	U	0	3	0.015
CTK_C01890	Fructose-bisphosphate aldolase	28	268	0.706	310	33175	5.3	U	0	268	0.864516
CTK_C01940	L-serine dehydratase, iron-sulfur-dependent, alpha subunit	6	14	0.317	290	30498	5.4	U	0	14	0.0482759
CTK_C01950	Polyphosphate kinase	4	4	0.072	709	81860	8.5	U	0	4	0.00564175
CTK_C01970	Ppx/GppA phosphatase family protein	8	14	0.188	500	57347	8.5	U	0	14	0.028
CTK_C02030	Putative kinase	3	4	0.13	299	33349	6.2	U	0	4	0.0133779
CTK_C02090	Cysteine synthase	23	65	0.528	303	32282	7.5	U	0	65	0.214521
CTK_C02120	Uncharacterized protein	6	11	0.307	241	26773	9.3	U	0	11	0.0456432
CTK_C02130	endonuclease III	2	4	0.136	213	24106	8.6	U	0	4	0.0187793
CTK_C02140	Putative competence-damage inducible protein	14	27	0.412	410	44903	8.4	U	0	27	0.0658537
CTK_C02150	Uncharacterized protein	9	18	0.37	389	42839	9.2	U	0	18	0.0462725
CTK_C02200	Putative tRNA (cytidine(34)-2'-O)-methyltransferase	2	2	0.187	155	17904	7.4	U	0	2	0.0129032
CTK_C02220	Thioredoxin reductase	7	18	0.256	308	33527	5.5	U	0	18	0.0584416
CTK_C02240	Predicted transcription regulator	5	11	0.192	343	37655	8	U	0	11	0.03207
CTK_C02250	Glyceraldehyde-3-phosphate dehydrogenase	27	194	0.808	334	35972	6.9	U	0	194	0.580838
CTK_C02260	Phosphoglycerate kinase	47	318	0.716	398	42542	6.3	U	0	318	0.798995	#REF!
CTK_C02270	Triosephosphate isomerase	13	169	0.468	248	27006	6	U	0	169	0.681452
CTK_C02280	2,3-bisphosphoglycerate-independent phosphoglycerate mutase	27	67	0.418	510	56586	6.2	U	0	67	0.131373
CTK_C02290	Enolase	40	362	0.747	431	46646	4.8	U	0	362	0.839907
CTK_C02500	Phage terminase, small subunit, P27 family	2	2	0.253	150	17303	8.9	U	0	2	0.0133333
CTK_C02590	Molecular chaperone	9	22	0.133	566	63902	5.6	U	0	22	0.0388693
CTK_C02610	PfkB domain protein	18	47	0.577	317	34055	4.9	U	0	47	0.148265
CTK_C02650	ABC-type Fe3+ transport system, periplasmic component	2	2	0.081	344	38588	5.2	U	0	2	0.00581395
CTK_C02700	D-isomer specific 2-hydroxyacid dehydrogenase NAD-binding protein	3	7	0.119	320	35543	8	U	0	7	0.021875
CTK_C02770	Uncharacterized protein	2	2	0.121	586	66987	9.4	U	0	2	0.00341297
CTK_C02950	Nitroreductase	2	2	0.11	272	31242	8.6	U	0	2	0.00735294
CTK_C03080	Hydroxylamine reductase	5	8	0.114	546	59645	6.3	U	0	8	0.014652
CTK_C03160	Predicted extracellular amino acid-binding protein	8	17	0.363	278	30628	9.3	U	0	17	0.0611511
CTK_C03180	Branched-chain amino acid aminotransferase/4-amino-4-deoxychorismate lyase	6	10	0.264	280	31848	5.7	U	0	10	0.0357143
CTK_C03200	Uncharacterized protein	8	18	0.191	283	32030	5.9	U	0	18	0.0636042
CTK_C03230	RocB-related protein	2	3	0.042	552	63426	6	U	0	3	0.00543478
CTK_C03250	aspartate aminotransferase	2	2	0.132	395	44581	5.6	U	0	2	0.00506329
CTK_C03260	Uncharacterized protein	4	7	0.137	366	40660	6.2	U	0	7	0.0191257
CTK_C03370	Uncharacterized protein	2	2	0.079	405	45827	9.4	U	0	2	0.00493827
CTK_C03540	Radical SAM domain protein	3	4	0.109	448	51861	8.8	U	0	4	0.00892857
CTK_C03840	Transcription regulator	2	3	0.14	200	23423	9.1	U	0	3	0.015
CTK_C03870	MerR family transcriptional regulator	4	7	0.396	149	16988	8.4	U	0	7	0.0469799
CTK_C03980	DNA-binding protein	2	3	0.152	151	17605	9.2	U	0	3	0.0198675
CTK_C04000	CoA-disulfide reductase-related protein	22	37	0.355	813	88714	8	U	0	37	0.0455105
CTK_C04110	Uncharacterized protein	6	8	0.508	128	14512	6.6	U	0	8	0.0625
CTK_C04380	Putative cell wall binding repeat 2-containing protein	6	17	0.292	349	35534	5.1	U	0	17	0.0487106
CTK_C04390	Uncharacterized protein	88	990	0.78	1174	124097	4.8	U	0	990	0.843271
CTK_C04400	Putative surface-layer protein	16	27	0.229	1102	116906	5	U	0	27	0.0245009
CTK_C04420	Putative uncharacterized protein	4	5	0.132	387	43635	5.3	U	0	5	0.0129199
CTK_C04430	Lipoprotein, putative	2	3	0.152	132	14298	9.9	U	0	3	0.0227273
CTK_C04440	Putative uncharacterized protein	12	28	0.408	282	32261	6.7	U	0	28	0.0992908
CTK_C04460	Uncharacterized protein	5	8	0.255	345	40878	6.1	U	0	8	0.0231884
CTK_C04470	Transporter	2	3	0.058	414	48651	7.6	U	0	3	0.00724638
CTK_C04510	HAD-superfamily hydrolase, subfamily IA, variant 3	2	6	0.12	217	24308	5.2	U	0	6	0.0276498
CTK_C04530	Putative uncharacterized protein	2	4	0.164	134	15621	6.8	U	0	4	0.0298507
CTK_C04540	Predicted phage infection protein	3	5	0.073	722	79240	8.3	U	0	5	0.00692521
CTK_C04550	Predicted phage infection protein	6	8	0.078	721	79576	8.9	U	0	8	0.0110957
CTK_C04610	Predicted cell wall binding protein	41	243	0.768	604	63736	5.6	U	0	243	0.402318
CTK_C04620	Predicted cell wall binding protein	7	15	0.225	445	46866	5.8	U	0	15	0.0337079
CTK_C04630	Predicted cell wall binding protein	22	62	0.67	433	46362	5.2	U	0	62	0.143187
CTK_C04640	Putative uncharacterized protein	9	27	0.326	344	37393	9.3	U	0	27	0.0784884
CTK_C04650	Putative capsular polysaccharide biosynthesis protein	7	14	0.412	226	25009	5.5	U	0	14	0.0619469
CTK_C04660	Predicted capsular polysaccharide biosynthesis protein	2	3	0.043	257	29669	5.6	U	0	3	0.0116732
CTK_C04670	Predicted exopolysaccharide biosynthesis protein	6	16	0.331	236	25826	9	U	0	16	0.0677966
CTK_C04680	Predicted glycosyltransferase	3	5	0.13	253	29117	9.4	U	0	5	0.0197628
CTK_C04690	glycosyltransferase	4	8	0.117	385	45027	9.4	U	0	8	0.0207792
CTK_C04700	Predicted glycosyltransferases	2	3	0.105	287	33782	9.2	U	0	3	0.010453
CTK_C04730	Uncharacterized protein	4	7	0.108	389	46389	8.9	U	0	7	0.0179949
CTK_C04760	Hexapeptide repeat-containing transferase	3	4	0.223	188	20757	8.9	U	0	4	0.0212766
CTK_C04770	Putative uncharacterized protein	16	62	0.51	363	41189	7.2	U	0	62	0.170799
CTK_C04780	dTDP-glucose 4,6-dehydratase	14	24	0.51	349	40113	5.7	U	0	24	0.0687679
CTK_C04790	Glucose-1-phosphate thymidylyltransferase	5	9	0.211	294	33262	5.6	U	0	9	0.0306122
CTK_C04800	dTDP-4-dehydrorhamnose reductase	11	21	0.301	292	33268	8.2	U	0	21	0.0719178
CTK_C04810	dTDP-4-dehydrorhamnose 3,5-epimerase	3	4	0.214	182	20945	5.9	U	0	4	0.021978
CTK_C04830	UTP-glucose-1-phosphate uridylyltransferase	4	6	0.189	312	35273	6.1	U	0	6	0.0192308
CTK_C04880	UTP-glucose-1-phosphate uridylyltransferase	2	4	0.084	298	33628	6.8	U	0	4	0.0134228
CTK_C04940	Uncharacterized protein	4	6	0.337	83	9425	8.4	U	0	6	0.0722892
CTK_C04960	Putative uncharacterized protein	12	17	0.347	430	47575	6.2	U	0	17	0.0395349
CTK_C05100	Transcriptional regulator	2	3	0.186	188	20901	7.9	U	0	3	0.0159574
CTK_C05160	[FeFe]-hydrogenase	10	15	0.206	577	63943	8.7	U	0	15	0.0259965
CTK_C05170	Membrane-associated protein	6	9	0.158	457	50855	5.5	U	0	9	0.0196937
CTK_C05180	metal-binding membrane protein	2	5	0.09	290	32108	9.1	U	0	5	0.0172414
CTK_C05270	Glutamine--fructose-6-phosphate aminotransferase [isomerizing]	20	49	0.317	609	67011	6	U	0	49	0.0804598
CTK_C05300	Phosphoenolpyruvate-dependent sugar phosphotransferase system, EIIA 2	3	5	0.192	146	16274	4.8	U	0	5	0.0342466
CTK_C05310	Mannitol-1-phosphate 5-dehydrogenase	6	9	0.19	384	43086	8	U	0	9	0.0234375
CTK_C05330	Transcriptional regulator with HTH domain and aminotransferase domain	4	4	0.138	391	44123	6.1	U	0	4	0.0102302
CTK_C05350	Predicted transcriptional regulator, DeoR family	2	4	0.115	260	28992	8.6	U	0	4	0.0153846
CTK_C05470	Uncharacterized protein	2	4	0.053	243	28942	8.6	U	0	4	0.0164609
CTK_C05550	DNA topoisomerase	2	2	0.038	788	90697	9.3	U	0	2	0.00253807
CTK_C05620	Glutamate dehydrogenase	27	49	0.569	448	49557	7.5	U	0	49	0.109375
CTK_C05720	6-phospho-alpha-glucosidase	3	3	0.09	445	51332	5.5	U	0	3	0.00674157
CTK_C05760	aminoacid permease	2	6	0.041	612	68201	9.5	U	0	6	0.00980392
CTK_C05810	Predicted methyl-accepting chemotaxis protein	16	41	0.289	571	62006	5	U	0	41	0.0718039
CTK_C05990	BC-type multidrug/protein/lipid transport system, membrane ATPase component	3	9	0.075	532	60454	7.3	U	0	9	0.0169173
CTK_C06040	2-enoate reductase	7	8	0.148	667	72891	8.2	U	0	8	0.011994
CTK_C06050	Predicted methyl-accepting chemotaxis protein	19	66	0.406	569	63149	5.1	U	0	66	0.115993
CTK_C06100	Phosphopentomutase	3	4	0.071	393	44311	7	U	0	4	0.0101781
CTK_C06110	Pyrimidine-nucleoside phosphorylase	5	9	0.152	433	46185	6	U	0	9	0.0207852
CTK_C06130	Aspartate/tyrosine/aromatic aminotransferase	5	10	0.179	391	43342	6.2	U	0	10	0.0255754
CTK_C06150	Methyl-accepting chemotaxis protein signaling domain protein	8	17	0.164	666	73573	5.6	U	0	17	0.0255255
CTK_C06160	Alpha-acetolactate decarboxylase	3	4	0.176	238	27289	6.4	U	0	4	0.0168067
CTK_C06220	Putative uncharacterized protein	7	20	0.309	249	28847	5.9	U	0	20	0.0803213
CTK_C06240	Putative amidohydrolase	11	17	0.274	435	47438	7.3	U	0	17	0.0390805
CTK_C06250	Conserved membrane protein	2	3	0.063	269	28622	9.2	U	0	3	0.0111524
CTK_C06270	branched-chain amino acid aminotransferase	19	62	0.536	304	34327	7.3	U	0	62	0.203947
CTK_C06310	1-phosphofructokinase	4	5	0.153	301	32866	8.6	U	0	5	0.0166113
CTK_C06320	Fructose-specific PTS (Phosphotransferase system) system enzyme IIABC component	5	15	0.091	627	66279	7.9	U	0	15	0.0239234
CTK_C06450	Ribonuclease HI	6	6	0.29	300	34302	8.6	U	0	6	0.02
CTK_C06510	Chaperone	24	51	0.291	863	97971	5.7	U	0	51	0.0590962
CTK_C06520	Acetyl-CoA hydrolase	33	182	0.51	433	47716	6.8	U	0	182	0.420323
CTK_C06530	Putative cobyric acid synthase	2	2	0.103	243	27762	5.6	U	0	2	0.00823045
CTK_C06540	Uncharacterized protein	2	2	0.064	440	49702	8.6	U	0	2	0.00454545
CTK_C06610	(Re)-citrate-synthase	17	31	0.39	449	51820	6.3	U	0	31	0.0690423
CTK_C06620	Aconitate hydratase/aconitase	35	99	0.52	641	69289	6.7	U	0	99	0.154446
CTK_C06630	Isocitrate dehydrogenase, NAD-dependent	11	32	0.311	334	36130	6	U	0	32	0.0958084
CTK_C06640	Homoserine O-succinyltransferase	3	4	0.099	312	36301	6.3	U	0	4	0.0128205
CTK_C06660	MetH1	15	31	0.235	817	89672	5.9	U	0	31	0.0379437
CTK_C06670	Putative uncharacterized protein	3	8	0.278	227	24334	8	U	0	8	0.0352423
CTK_C06680	Bacterial extracellular solute-binding protein, family 3	8	17	0.363	278	30413	9.3	U	0	17	0.0611511
CTK_C06690	Uncharacterized protein	5	9	0.227	216	24063	8.6	U	0	9	0.0416667
CTK_C06700	ABC transporter related protein	2	4	0.112	259	29090	8.9	U	0	4	0.015444
CTK_C06710	Argininosuccinate synthase	15	32	0.455	398	44643	6.1	U	0	32	0.080402
CTK_C06720	Argininosuccinate lyase	19	37	0.442	439	50239	6	U	0	37	0.0842825
CTK_C06740	Transcriptional regulator, AsnC family	8	17	0.434	173	19653	6.5	U	0	17	0.0982659
CTK_C06750	Asparaginyl-tRNA synthetase related protein	21	53	0.622	323	37773	5.7	U	0	53	0.164087
CTK_C06820	Predicted ribonucleoside-diphosphate reductase	2	2	0.056	1013	113866	7.9	U	0	2	0.00197433
CTK_C06830	Sigma-54-dependent transcriptional regulator	3	6	0.085	544	62739	9.5	U	0	6	0.0110294
CTK_C06890	Putative uncharacterized protein	2	2	0.203	172	18676	7.1	U	0	2	0.0116279
CTK_C06900	Ferric uptake regulation protein FUR	2	3	0.214	145	17155	8.4	U	0	3	0.0206897
CTK_C06930	Predicted cation-transporting ATPase	2	4	0.035	875	95895	5.6	U	0	4	0.00457143
CTK_C06950	Putative uncharacterized protein	3	3	0.069	289	33137	8.4	U	0	3	0.0103806
CTK_C07050	NAD synthetase (EC:6.3.1.5)	2	3	0.042	640	72786	6.6	U	0	3	0.0046875
CTK_C07080	hypothetical protein	11	22	0.332	316	35042	6.7	U	0	22	0.0696203
CTK_C07100	ABC transporter	3	3	0.092	741	82625	8.8	U	0	3	0.00404858
CTK_C07170	Predicted nitrogen regulatory protein P-II	5	10	0.5	122	13435	7.2	U	0	10	0.0819672
CTK_C07180	Polysaccharide deacetylase family protein	6	7	0.268	284	32281	9.1	U	0	7	0.0246479
CTK_C07190	ATP-dependent helicase/deoxyribonuclease subunit	2	2	0.027	1145	132184	6.7	U	0	2	0.00174672
CTK_C07210	5'-nucleotidase SurE	6	7	0.263	251	27959	5.6	U	0	7	0.0278884
CTK_C07260	Putative uncharacterized protein	3	4	0.126	270	31216	9.5	U	0	4	0.0148148
CTK_C07300	Uncharacterized protein	2	3	0.167	126	13603	6.7	U	0	3	0.0238095
CTK_C07320	Predicted methyltransferase	2	3	0.166	289	32534	8.2	U	0	3	0.0103806
CTK_C07330	UPI00019B0064 related cluster	5	9	0.279	190	22095	6.1	U	0	9	0.0473684
CTK_C07340	Dihydroorotase	2	2	0.057	420	46045	7.1	U	0	2	0.0047619
CTK_C07350	Methionine aminopeptidase	10	19	0.369	249	27372	6.3	U	0	19	0.0763052
CTK_C07380	N-acyl-L-amino acid amidohydrolase	2	2	0.083	397	43435	6.4	U	0	2	0.00503778
CTK_C07410	Putative dehydrogenase	2	3	0.062	322	36241	7.8	U	0	3	0.00931677
CTK_C07420	L-lactate dehydrogenase	2	6	0.077	323	35343	5.3	U	0	6	0.0185759
CTK_C07690	Predicted hydrolase	9	14	0.36	297	33348	5.1	U	0	14	0.047138
CTK_C07750	Uncharacterized protein	3	4	0.242	178	19526	7.4	U	0	4	0.0224719
CTK_C07850	Molybdopterin biosynthesis enzyme	3	6	0.047	341	38298	8.1	U	0	6	0.0175953
CTK_C07870	Diaminopropionate ammonia-lyase	5	5	0.155	407	44797	5.6	U	0	5	0.012285
CTK_C07880	N-acyl-D-amino-acid deacylase	3	3	0.072	528	59190	6.6	U	0	3	0.00568182
CTK_C07890	Putative deacetylase	4	5	0.129	394	43935	6.5	U	0	5	0.0126904
CTK_C07940	Xanthine dehydrogenase related protein, molybdopterin binding protein	2	3	0.05	706	78818	6	U	0	3	0.00424929
CTK_C07970	Putative purine deaminase, zinc-binding domain	2	3	0.16	163	18774	5.6	U	0	3	0.0184049
CTK_C08010	Predicted ABC transporter	5	8	0.18	367	40832	9.4	U	0	8	0.0217984
CTK_C08140	Predicted transcriptional regulator, LysR family	4	7	0.176	289	32776	7.3	U	0	7	0.0242215
CTK_C08150	Aspartate/tyrosine/aromatic aminotransferase	12	26	0.354	390	44142	7	U	0	26	0.0666667
CTK_C08190	Predicted molybdenum-pterin binding protein	4	9	0.559	68	7042	9.2	U	0	9	0.132353
CTK_C08240	CspA	5	158	0.507	67	7540	4.9	U	0	158	2.35821
CTK_C08250	Putative uncharacterized protein	6	8	0.304	191	22526	5.3	U	0	8	0.0418848
CTK_C08260	CBS domain-containing protein	2	3	0.032	440	49538	4.8	U	0	3	0.00681818
CTK_C08270	Cobalamin (Vitamin B12) biosynthesis CbiM protein	3	3	0.15	321	34047	9.2	U	0	3	0.00934579
CTK_C08280	Cysteine desulfurase related protein	3	4	0.097	381	41988	8.1	U	0	4	0.0104987
CTK_C08290	ThrC	24	66	0.416	497	55931	7.6	U	0	66	0.132797
CTK_C08300	Predicted signal transduction protein	2	2	0.105	353	41033	9	U	0	2	0.00566572
CTK_C08310	ATP-dependent helicase/nuclease subunit A	3	3	0.029	1221	143223	5.3	U	0	3	0.002457
CTK_C08320	Peptidase T	6	12	0.203	408	45443	5.3	U	0	12	0.0294118
CTK_C08350	Predicted ABC-type aminoacid transporter, periplasmic solute-binding component	7	10	0.272	268	29912	9.4	U	0	10	0.0373134
CTK_C08360	Thiamine-phosphate synthase	8	22	0.407	204	21846	6.8	U	0	22	0.107843
CTK_C08370	Hydroxyethylthiazole kinase	8	13	0.368	269	28793	6.1	U	0	13	0.0483271
CTK_C08380	ThiD	8	17	0.322	267	28607	7.5	U	0	17	0.0636704
CTK_C08390	ABC transporter ATPase	2	2	0.125	345	38864	5.3	U	0	2	0.0057971
CTK_C08410	Translation initiation factor IF-3	7	13	0.32	172	19611	9.6	U	0	13	0.0755814
CTK_C08430	50S ribosomal protein L20	7	12	0.387	119	13640	11.4	U	0	12	0.10084
CTK_C08450	Phenylalanine--tRNA ligase alpha subunit	8	11	0.256	340	38866	7.4	U	0	11	0.0323529
CTK_C08460	Phenylalanine--tRNA ligase beta subunit	18	29	0.25	792	88647	5.4	U	0	29	0.0366162
CTK_C08470	Cell division protein	5	16	0.208	192	22874	9.2	U	0	16	0.0833333
CTK_C08580	MutS2 protein	6	12	0.074	785	88726	6.6	U	0	12	0.0152866
CTK_C08600	Predicted arginine/lysine/ornithine decarboxylase	3	4	0.049	486	53333	6.2	U	0	4	0.00823045
CTK_C08610	Phosphoglucomutase	26	59	0.428	577	65313	7.9	U	0	59	0.102253
CTK_C08620	TPR repeats containing protein	3	4	0.104	357	41456	4.9	U	0	4	0.0112045
CTK_C08630	UTP--glucose-1-phosphate uridylyltransferase	5	7	0.165	309	35126	8.5	U	0	7	0.0226537
CTK_C08640	Predicted capsular polysaccharide biosynthesis protein	8	12	0.146	618	70602	8.5	U	0	12	0.0194175
CTK_C08650	Nucleotide sugar dehydrogenase	22	60	0.412	439	48984	7.2	U	0	60	0.136674
CTK_C08660	Oxidoreductase domain protein	11	24	0.375	368	41705	6.4	U	0	24	0.0652174
CTK_C08670	Acyl-(Acyl-carrier-protein)-UDP-N-acetylglucosamine acyltransferase	9	14	0.464	250	26514	7.1	U	0	14	0.056
CTK_C08700	Uncharacterized protein	4	4	0.133	368	43606	8.9	U	0	4	0.0108696
CTK_C08720	UDP-N-acetylglucosamine 2-epimerase	9	19	0.248	355	40166	5.9	U	0	19	0.0535211
CTK_C08730	Glycosyl transferase, group 1 family	2	2	0.091	406	45832	9.1	U	0	2	0.00492611
CTK_C08790	Predicted undecaprenyl-phosphate galactosephosphotransferase	3	6	0.12	217	24840	9.6	U	0	6	0.0276498
CTK_C08800	Glycosyl transferase, WecB/TagA/CpsF family	3	7	0.12	241	27861	9.1	U	0	7	0.0290456
CTK_C08810	Predicted transcription regulator	3	6	0.255	137	15624	9	U	0	6	0.0437956
CTK_C08850	Anti-sigma F factor	4	22	0.282	142	15836	4.9	U	0	22	0.15493
CTK_C08870	Predicted membrane carboxypeptidase	5	8	0.085	808	89077	9.1	U	0	8	0.00990099
CTK_C08920	Putative uncharacterized protein	2	8	0.146	219	25214	5.8	U	0	8	0.0365297
CTK_C08930	Probable transcriptional regulatory protein CLJU_c33870	10	20	0.408	245	27017	4.8	U	0	20	0.0816327
CTK_C08940	Putative uncharacterized protein	3	4	0.164	269	31074	9.4	U	0	4	0.0148699
CTK_C08970	Holliday junction ATP-dependent DNA helicase RuvB	5	8	0.219	343	38368	6.4	U	0	8	0.0233236
CTK_C08980	S-adenosylmethionine:tRNA ribosyltransferase-isomerase	8	12	0.229	341	38951	5.8	U	0	12	0.0351906
CTK_C09000	Putative uncharacterized protein	6	14	0.364	99	11065	9.7	U	0	14	0.141414
CTK_C09030	Putative Fe-S oxidoreductase	6	9	0.159	454	52301	6.8	U	0	9	0.0198238
CTK_C09040	Protein translocase subunit SecD	5	11	0.149	430	46050	9.7	U	0	11	0.0255814
CTK_C09070	Adenine phosphoribosyltransferase	5	8	0.203	172	18934	7.2	U	0	8	0.0465116
CTK_C09080	GTP pyrophosphokinase	5	7	0.088	725	82956	9	U	0	7	0.00965517
CTK_C09100	Beta-lactamase domain protein	3	9	0.19	200	22017	5.5	U	0	9	0.045
CTK_C09110	Histidine--tRNA ligase	8	17	0.193	415	47232	6.2	U	0	17	0.0409639
CTK_C09120	Aspartate--tRNA ligase	19	50	0.356	592	67919	6.2	U	0	50	0.0844595
CTK_C09130	Putative uncharacterized protein	5	13	0.205	219	25511	4.8	U	0	13	0.0593607
CTK_C09150	quinolinate synthase	11	26	0.422	303	34011	5.2	U	0	26	0.0858086
CTK_C09160	L-aspartate oxidase	15	29	0.314	525	59622	6.4	U	0	29	0.0552381
CTK_C09170	nicotinate-nucleotide pyrophosphorylase (carboxylating)	14	25	0.529	276	30569	6.2	U	0	25	0.0905797
CTK_C09190	Homoserine O-succinyltransferase	5	9	0.13	308	36237	6.4	U	0	9	0.0292208
CTK_C09200	Metal-dependent RNase	3	4	0.04	829	95827	8.1	U	0	4	0.00482509
CTK_C09210	Transketolase	28	69	0.369	661	72758	6.3	U	0	69	0.104387
CTK_C09220	Fe-dependent oxidoreductase, alcohol dehydrogenase	12	20	0.331	387	42962	7.1	U	0	20	0.0516796
CTK_C09250	Putative glycosylase	2	2	0.06	352	40429	6.1	U	0	2	0.00568182
CTK_C09270	D-alanine--D-alanine ligase	3	5	0.114	297	33210	5.2	U	0	5	0.016835
CTK_C09290	Predicted hydrolase	4	9	0.25	184	20998	5.3	U	0	9	0.048913
CTK_C09340	Cobyric acid synthase	11	15	0.303	492	55074	6.1	U	0	15	0.0304878
CTK_C09360	Aminotransferase class I and II	5	6	0.197	355	41339	8.2	U	0	6	0.0169014
CTK_C09380	Porphobilinogen deaminase	4	5	0.134	292	32294	8.5	U	0	5	0.0171233
CTK_C09390	Porphyrin biosynthesis protein HemD	4	6	0.122	490	55145	8.8	U	0	6	0.0122449
CTK_C09400	Delta-aminolevulinic acid dehydratase	11	24	0.377	324	36653	5.3	U	0	24	0.0740741
CTK_C09420	Nicotinate-nucleotide--dimethylbenzimidazole phosphoribosyltransferase	9	11	0.279	359	38569	5.5	U	0	11	0.0306407
CTK_C09430	Precorrin isomerase	2	4	0.169	207	23033	9.1	U	0	4	0.0193237
CTK_C09460	Precorrin-6Y C5,15-methyltransferase subunit CbiT	3	3	0.16	187	20471	7.1	U	0	3	0.0160428
CTK_C09470	Cobalt-precorrin-2 C(20)-methyltransferase	7	13	0.322	227	25672	7.8	U	0	13	0.0572687
CTK_C09480	UPI000289DED8 related cluster	9	18	0.426	258	28837	6.8	U	0	18	0.0697674
CTK_C09500	Precorrin-3B C17-methyltransferase	2	3	0.091	241	26376	8.9	U	0	3	0.0124481
CTK_C09570	Uncharacterized protein	2	3	0.184	98	11302	10.1	U	0	3	0.0306122
CTK_C09600	Site-specific recombinase, phage integrase family	2	6	0.072	391	44768	9.8	U	0	6	0.0153453
CTK_C09640	Predicted transcriptional regulator	2	2	0.188	144	16853	8.6	U	0	2	0.0138889
CTK_C09710	Uncharacterized protein	2	5	0.636	66	7513	6.5	U	0	5	0.0757576
CTK_C09770	Phage-related protein	2	3	0.061	661	76328	5.7	U	0	3	0.00453858
CTK_C09960	Uncharacterized protein	2	3	0.242	99	10999	4.9	U	0	3	0.030303
CTK_C10150	Uncharacterized protein	2	3	0.205	151	16403	8	U	0	3	0.0198675
CTK_C10410	Putative uncharacterized protein	7	11	0.208	389	44943	7	U	0	11	0.0282776
CTK_C10440	Site-specific recombinase, phage integrase family	2	6	0.072	391	44768	9.8	U	0	6	0.0153453
CTK_C10480	Predicted transcriptional regulator	2	2	0.188	144	16853	8.6	U	0	2	0.0138889
CTK_C10550	Uncharacterized protein	2	5	0.636	66	7513	6.5	U	0	5	0.0757576
CTK_C10610	Phage-related protein	2	3	0.061	661	76328	5.7	U	0	3	0.00453858
CTK_C10800	Uncharacterized protein	2	3	0.242	99	10999	4.9	U	0	3	0.030303
CTK_C10990	Uncharacterized protein	2	3	0.205	151	16403	8	U	0	3	0.0198675
CTK_C11250	Putative uncharacterized protein	7	11	0.208	389	44943	7	U	0	11	0.0282776
CTK_C11610	dihydropteroate synthase	4	10	0.198	273	30449	7.7	U	0	10	0.03663
CTK_C11650	UPF0210 protein CKR_0693	21	55	0.438	452	47662	5.9	U	0	55	0.121681
CTK_C11660	UPF0237 protein CKL_0776	4	9	0.483	89	10127	7.5	U	0	9	0.101124
CTK_C11670	Probable thiol peroxidase	14	100	0.732	164	18120	5.6	U	0	100	0.609756
CTK_C11690	Predicted transcriptional regulator	3	4	0.184	277	32536	8.6	U	0	4	0.0144404
CTK_C11700	Uncharacterized protein	18	28	0.498	500	52816	9.8	U	0	28	0.056
CTK_C11720	Shikimate dehydrogenase	2	5	0.068	266	29894	7.9	U	0	5	0.018797
CTK_C11730	fused 3-dehydroquinate dehydratase/shikimate kinase	5	6	0.169	427	49051	7.3	U	0	6	0.0140515
CTK_C11770	copper-exporting P-type ATPase A	13	21	0.23	748	80767	7.5	U	0	21	0.0280749
CTK_C11780	copper ion-binding protein	5	7	0.533	75	8194	8	U	0	7	0.0933333
CTK_C11790	cadmium, zinc and cobalt-transporting ATPase	19	41	0.298	722	78395	5.9	U	0	41	0.0567867
CTK_C11830	Uncharacterized protein	5	9	0.678	59	6587	4.8	U	0	9	0.152542
CTK_C11890	Peptidase S58 DmpA	4	5	0.18	323	34077	6.6	U	0	5	0.0154799
CTK_C11910	Predicted 30S ribosomal protein S1	8	14	0.226	390	43833	5.4	U	0	14	0.0358974
CTK_C11940	Cyclopropane-fatty-acyl-phospholipid synthase	12	26	0.335	394	46069	6.9	U	0	26	0.0659898
CTK_C11980	Uncharacterized protein	3	4	0.257	175	19982	7.1	U	0	4	0.0228571
CTK_C12000	Cysteine desulfurase	6	7	0.183	378	42151	8.8	U	0	7	0.0185185
CTK_C12010	Probable tRNA sulfurtransferase	9	11	0.297	380	43157	8.5	U	0	11	0.0289474
CTK_C12020	Acetylornithine aminotransferase	17	35	0.501	391	42607	8	U	0	35	0.0895141
CTK_C12040	Acetylglutamate kinase	10	21	0.332	283	30851	7	U	0	21	0.0742049
CTK_C12050	Arginine biosynthesis bifunctional protein ArgJ	17	33	0.431	406	43587	5.5	U	0	33	0.0812808
CTK_C12060	N-acetyl-gamma-glutamyl-phosphate reductase	7	17	0.382	249	27761	6.9	U	0	17	0.0682731
CTK_C12070	Putative uncharacterized protein	4	4	0.115	390	45178	4.8	U	0	4	0.0102564
CTK_C12080	Predicted SufC	12	24	0.456	248	27431	7.6	U	0	24	0.0967742
CTK_C12090	Uncharacterized protein	23	47	0.494	468	52019	5.6	U	0	47	0.100427
CTK_C12100	Predicted SufD	14	26	0.416	387	43839	6	U	0	26	0.0671835
CTK_C12110	Cysteine desulfurase	19	31	0.312	420	47192	6.8	U	0	31	0.0738095
CTK_C12120	NifU1	5	9	0.23	152	17047	5.3	U	0	9	0.0592105
CTK_C12150	Histidine kinase	2	3	0.07	442	51930	8.8	U	0	3	0.00678733
CTK_C12170	Phosphoglucomutase/phosphomannomutase alpha/beta/alpha domain I	2	5	0.087	508	57200	6.2	U	0	5	0.00984252
CTK_C12200	Uncharacterized protein	2	2	0.157	185	20258	10.1	U	0	2	0.0108108
CTK_C12220	Predicted phosphoesterase	2	3	0.13	231	26510	6.1	U	0	3	0.012987
CTK_C12230	Predicted ABC transporter, ATPase component	4	7	0.175	240	27293	8.5	U	0	7	0.0291667
CTK_C12240	Uncharacterized protein	5	83	0.144	389	43190	9.2	U	0	83	0.213368
CTK_C12290	DegT/DnrJ/EryC1/StrS aminotransferase	18	45	0.475	373	42160	6.7	U	0	45	0.120643
CTK_C12300	Uncharacterized protein	12	36	0.352	392	43857	7	U	0	36	0.0918367
CTK_C12330	Glutamine--tRNA ligase	15	31	0.288	552	63983	7.1	U	0	31	0.0561594
CTK_C12340	Uncharacterized protein	2	2	0.071	296	35204	5.4	U	0	2	0.00675676
CTK_C12350	Uncharacterized protein	3	4	0.168	184	21767	8.2	U	0	4	0.0217391
CTK_C12440	biotin operon repressor/ biotin-(Acetyl-CoA carboxylase) ligase n=1 Tax=Clostridium ljungdahlii (strain ATCC 55383 / DSM 13528 / PETC) RepID=D8GMT6_CLOLD	3	5	0.113	328	37047	8.6	U	0	5	0.0152439
CTK_C12470	Uncharacterized protein	10	131	0.743	113	12976	6.1	U	0	131	1.15929
CTK_C12480	Carbamoyl-phosphate synthase small chain	2	6	0.06	349	38858	7.5	U	0	6	0.017192
CTK_C12490	Carbamoyl-phosphate synthase large chain	18	29	0.215	1068	119540	5.1	U	0	29	0.0271536
CTK_C12540	Allantoate amidohydrolase	4	4	0.125	408	45203	5.9	U	0	4	0.00980392
CTK_C12600	Putative uncharacterized protein	3	4	0.148	277	31607	7	U	0	4	0.0144404
CTK_C12620	Predicted short-chain dehydrogenases/reductase	2	2	0.095	231	25835	9.2	U	0	2	0.00865801
CTK_C12640	Glyoxylate/hydroxypyruvate reductase B	9	14	0.272	323	36322	7.6	U	0	14	0.0433437
CTK_C12650	Putative uncharacterized protein	2	2	0.067	343	39486	7.1	U	0	2	0.0058309
CTK_C12660	Putative glycosyltransferase, group I	5	10	0.137	386	44259	9.1	U	0	10	0.0259067
CTK_C12670	Predicted glucose-1-phosphate nucleotidyltransferase with a transferase hexapeptide repeat	4	6	0.116	353	39978	8.9	U	0	6	0.0169972
CTK_C12680	Predicted transporter protein, periplasmic component	17	34	0.456	331	36159	9.5	U	0	34	0.102719
CTK_C12740	Glutaredoxin-like protein, YruB-family	5	8	0.474	76	8621	5.4	U	0	8	0.105263
CTK_C12770	Predicted ATP-dependent DNA helicase	3	3	0.056	720	83400	8.1	U	0	3	0.00416667
CTK_C12780	Predicted methyltransferase	3	4	0.126	207	23947	5.4	U	0	4	0.0193237
CTK_C12790	Fumarylacetoacetate hydrolase	9	19	0.251	299	33211	5.8	U	0	19	0.0635452
CTK_C12810	Ornithine carbamoyltransferase, catabolic	8	15	0.379	335	38049	5.3	U	0	15	0.0447761
CTK_C12820	Carbamoyl-phosphate synthase small chain	6	12	0.218	357	39622	8.2	U	0	12	0.0336134
CTK_C12830	Carbamoyl-phosphate synthase large chain	30	69	0.304	1062	117908	5.2	U	0	69	0.0649718
CTK_C12860	AprA	4	4	0.089	562	63058	7.8	U	0	4	0.00711744
CTK_C12910	CysD	8	21	0.323	266	30858	8	U	0	21	0.0789474
CTK_C12920	CysN	18	41	0.346	610	69321	5.9	U	0	41	0.0672131
CTK_C12950	Methyl-accepting chemotaxis protein signaling domain protein	6	9	0.122	680	74504	6.8	U	0	9	0.0132353
CTK_C12980	Putative uncharacterized protein	2	5	0.231	143	15274	4.9	U	0	5	0.034965
CTK_C13030	Electron transport complex protein RnfC	2	2	0.056	462	49674	7.7	U	0	2	0.004329
CTK_C13160	Putative uncharacterized protein	4	7	0.294	85	9689	10.1	U	0	7	0.0823529
CTK_C13170	Predicted methyl-accepting chemotaxis protein	7	7	0.139	725	82191	6.7	U	0	7	0.00965517
CTK_C13190	ribokinase	3	3	0.159	107	11420	8.7	U	0	3	0.0280374
CTK_C13230	Predicted methyl-accepting transducer	12	23	0.432	310	34396	4.9	U	0	23	0.0741935
CTK_C13260	Glycine betaine/carnitine/choline transport ATP-binding protein	14	43	0.325	375	42490	7.4	U	0	43	0.114667
CTK_C13270	hypothetical protein CarbS_00095	13	23	0.251	514	56473	9.3	U	0	23	0.0447471
CTK_C13300	Aspartate aminotransferase	4	4	0.091	407	46212	5.6	U	0	4	0.00982801
CTK_C13340	Predicted transcriptional regulator	10	18	0.597	129	14832	7.2	U	0	18	0.139535
CTK_C13350	Predicted ABC transporter, ATPase component	7	15	0.359	231	26151	9	U	0	15	0.0649351
CTK_C13370	Putative uncharacterized protein	4	7	0.237	283	31778	8.1	U	0	7	0.024735
CTK_C13470	ATP-dependent Clp protease, ATP-binding subunit ClpA	6	8	0.13	732	82962	6.4	U	0	8	0.010929
CTK_C13520	Uncharacterized protein	6	11	0.178	394	43647	7.1	U	0	11	0.0279188
CTK_C13540	ProX	8	13	0.391	299	33402	8	U	0	13	0.0434783
CTK_C13560	Uncharacterized protein	5	8	0.165	474	52860	5.5	U	0	8	0.0168776
CTK_C13580	Asparagine synthetase	8	12	0.206	529	60305	5.4	U	0	12	0.0226843
CTK_C13590	Uncharacterized protein	3	3	0.192	381	40767	9.6	U	0	3	0.00787402
CTK_C13610	Peptidyl-prolyl cis-trans isomerase	19	84	0.873	173	19339	5	U	0	84	0.485549
CTK_C13620	Threonine dehydratase	17	39	0.422	403	43916	6.5	U	0	39	0.0967742
CTK_C13640	ABC-type metal ion transport system, periplasmic component/surface antigen	13	26	0.368	285	31196	9.3	U	0	26	0.0912281
CTK_C13650	ABC-type metal ion transport system, ATPase component	8	20	0.342	345	38704	9.5	U	0	20	0.057971
CTK_C13660	ABC-type metal ion transport system permease	2	2	0.211	199	20774	9.7	U	0	2	0.0100503
CTK_C13670	FAD/FMN-dependent dehydrogenase	8	17	0.262	458	50557	6.2	U	0	17	0.0371179
CTK_C13690	Branched-chain amino acid aminotransferase/4-amino-4-deoxychorismate lyase	4	5	0.164	287	32572	5.9	U	0	5	0.0174216
CTK_C13990	hypothetical protein	2	3	0.255	102	11872	7.5	U	0	3	0.0294118
CTK_C14010	Acyl-CoA dehydrogenase	29	98	0.395	567	61715	8.6	U	0	98	0.17284
CTK_C14100	MetB2	16	48	0.382	390	42855	6.1	U	0	48	0.123077
CTK_C14180	hypothetical protein CarbS_13868	2	2	0.058	582	64831	9.5	U	0	2	0.00343643
CTK_C14200	Putative uncharacterized protein	3	5	0.221	77	9081	6.7	U	0	5	0.0649351
CTK_C14210	alpha-keto acid dehydrogenase	4	5	0.144	326	37123	7.7	U	0	5	0.0153374
CTK_C14220	Predicted methyl-accepting chemotaxis protein	23	66	0.5	386	42164	4.8	U	0	66	0.170984
CTK_C14230	Chaperone protein HtpG	48	95	0.553	624	72921	5.4	U	0	95	0.152244
CTK_C14250	FtsI	2	2	0.061	577	63617	8.4	U	0	2	0.0034662
CTK_C14260	Cold-shock protein	5	66	0.8	65	7174	4.9	U	0	66	1.01538
CTK_C14290	Putative cell wall binding repeat 2-containing protein	4	10	0.108	480	52723	9	U	0	10	0.0208333
CTK_C14420	NADH:flavin oxidoreductase/NADH oxidase	29	54	0.443	666	73613	6.6	U	0	54	0.0810811
CTK_C14430	Uncharacterized protein	13	28	0.308	439	49067	6.7	U	0	28	0.0637813
CTK_C14440	Uncharacterized protein	3	8	0.2	145	15550	7.9	U	0	8	0.0551724
CTK_C14450	Methyl-accepting chemotaxis sensory transducer	14	42	0.43	279	30641	5	U	0	42	0.150538
CTK_C14490	Putative uncharacterized protein	3	7	0.211	95	11108	7.4	U	0	7	0.0736842
CTK_C14560	Predicted ABC transporter with duplicated ATPase domain	9	14	0.224	527	59627	5.2	U	0	14	0.0265655
CTK_C14570	Uncharacterized protein	4	6	0.074	564	66825	7.2	U	0	6	0.0106383
CTK_C14580	Uncharacterized protein	6	8	0.194	402	43316	7.4	U	0	8	0.0199005
CTK_C14720	Putative uncharacterized protein	8	17	0.236	229	24510	9.5	U	0	17	0.0742358
CTK_C14800	Uncharacterized protein	4	9	0.151	485	51868	6	U	0	9	0.0185567
CTK_C15040	Predicted metal-dependent phosphoesterase, PHP family	7	10	0.296	280	31711	7	U	0	10	0.0357143
CTK_C15080	pyridoxamine 5''''-phosphate oxidase-like protein	5	12	0.557	149	16784	7.2	U	0	12	0.0805369
CTK_C15110	Hemerythrin related protein	2	2	0.129	147	18036	5.2	U	0	2	0.0136054
CTK_C15120	Predicted DNA mismatch repair protein MutS	2	2	0.02	612	71606	9.6	U	0	2	0.00326797
CTK_C15130	Rbr2	10	37	0.51	194	21924	6.2	U	0	37	0.190722
CTK_C15140	Predicted amino acid permease	2	3	0.058	480	52134	9.5	U	0	3	0.00625
CTK_C15190	Cysteine synthase	5	7	0.256	317	34205	7.4	U	0	7	0.022082
CTK_C15200	Cystathione gamma-synthase	4	8	0.158	379	41844	6.5	U	0	8	0.0211082
CTK_C15220	O-acetylhomoserine sulfhydrylase	25	65	0.553	427	46137	6.1	U	0	65	0.152225
CTK_C15230	S-adenosylmethionine synthase	18	24	0.427	398	43322	5.4	U	0	24	0.0603015
CTK_C15270	Putative glucokinase	14	33	0.449	323	34189	8.2	U	0	33	0.102167
CTK_C15310	Cysteine--tRNA ligase	3	6	0.064	472	55108	8.5	U	0	6	0.0127119
CTK_C15330	Predicted molybdopterin/thiamine biosynthesis protein	4	4	0.206	252	27957	9.1	U	0	4	0.015873
CTK_C15360	Transcriptional regulator	7	16	0.241	291	32278	6.1	U	0	16	0.0549828
CTK_C15380	Chorismate mutase	2	3	0.164	122	14197	7.2	U	0	3	0.0245902
CTK_C15390	Cytidylate kinase	5	7	0.278	223	25266	7.2	U	0	7	0.0313901
CTK_C15400	4-hydroxy-3-methylbut-2-enyl diphosphate reductase	24	57	0.255	638	71528	6.9	U	0	57	0.0893417
CTK_C15430	(Dimethylallyl)adenosine tRNA methylthiotransferase MiaB	6	8	0.166	440	50294	8.3	U	0	8	0.0181818
CTK_C15440	DNA mismatch repair protein MutS	5	9	0.084	869	98853	6.4	U	0	9	0.0103567
CTK_C15450	DNA mismatch repair protein MutL	3	5	0.058	617	70249	7.5	U	0	5	0.00810373
CTK_C15470	Protein hfq	5	16	0.5	80	8966	9.5	U	0	16	0.2
CTK_C15480	Predicted aluminum resistance protein	9	15	0.26	427	47187	5.9	U	0	15	0.0351288
CTK_C15600	Tryptophan synthase alpha chain	4	10	0.225	262	28895	6.3	U	0	10	0.0381679
CTK_C15610	Tryptophan synthase beta chain	2	2	0.053	393	43138	6	U	0	2	0.00508906
CTK_C15660	TrpE	2	3	0.061	476	55113	6	U	0	3	0.00630252
CTK_C15710	FAD linked oxidase domain protein	16	32	0.376	471	52147	5.2	U	0	32	0.0679406
CTK_C15720	Electron transfer flavoprotein FAD-binding domain protein	9	22	0.203	403	44400	6.6	U	0	22	0.0545906
CTK_C15730	Predicted electron transfer flavoprotein beta subunit	8	15	0.359	262	29046	5.2	U	0	15	0.0572519
CTK_C15740	Putative uncharacterized protein	7	13	0.172	424	46744	7.3	U	0	13	0.0306604
CTK_C15780	HAD hydrolase, family IB	3	7	0.095	242	28422	9	U	0	7	0.0289256
CTK_C15800	Predicted ferrous iron transport protein	3	3	0.07	587	65902	9	U	0	3	0.00511073
CTK_C15820	Putative uncharacterized protein	3	5	0.252	127	14342	5.5	U	0	5	0.0393701
CTK_C15840	Arginine--tRNA ligase	8	12	0.123	563	64918	7.1	U	0	12	0.0213144
CTK_C15850	Putative spermidine/putrescine ABC transporter, periplasmic component	3	4	0.143	357	40601	8.8	U	0	4	0.0112045
CTK_C16160	Ferrous iron transport protein B homolog	33	109	0.291	716	78850	7.8	U	0	109	0.152235
CTK_C16180	FeoA-related protein	10	26	0.644	73	8118	9.5	U	0	26	0.356164
CTK_C16200	Translation initiation factor IF-3	14	31	0.41	173	20027	9.9	U	0	31	0.179191
CTK_C16230	Purine nucleoside phosphorylase	5	11	0.165	272	30259	8.8	U	0	11	0.0404412
CTK_C16240	Putative uncharacterized protein	9	22	0.45	171	19512	7.4	U	0	22	0.128655
CTK_C16280	Predicted transporter protein	3	3	0.052	1041	112917	8	U	0	3	0.00288184
CTK_C16290	Uncharacterized protein	2	4	0.072	416	45011	9.1	U	0	4	0.00961538
CTK_C16310	GlnA	47	149	0.629	631	71167	5.4	U	0	149	0.236133
CTK_C16320	Glutamate synthase, small subunit	23	49	0.384	476	53150	8.1	U	0	49	0.102941
CTK_C16330	Glutamate synthase, large subunit	45	98	0.321	1508	167016	8.3	U	0	98	0.0649867
CTK_C16340	Uncharacterized protein	6	8	0.084	783	89905	5.9	U	0	8	0.0102171
CTK_C16360	Uncharacterized protein	3	3	0.073	438	48140	6.2	U	0	3	0.00684932
CTK_C16370	4-hydroxythreonine-4-phosphate dehydrogenase	11	24	0.38	332	36468	7.8	U	0	24	0.0722892
CTK_C16390	tRNA-specific 2-thiouridylase MnmA	2	2	0.045	358	40389	8.7	U	0	2	0.00558659
CTK_C16400	Cysteine desulfurase	2	4	0.047	384	42673	6.3	U	0	4	0.0104167
CTK_C16460	Acetolactate synthase	2	3	0.049	536	59048	6.5	U	0	3	0.00559701
CTK_C16480	Dihydroxy-acid dehydratase	23	48	0.301	552	58562	6.7	U	0	48	0.0869565
CTK_C16490	Acetolactate synthase	13	23	0.272	559	61250	6	U	0	23	0.0411449
CTK_C16500	Ketol-acid reductoisomerase	33	98	0.641	337	37626	5.8	U	0	98	0.290801
CTK_C16530	HesB family protein	9	18	0.935	108	11998	4.5	U	0	18	0.166667
CTK_C16690	Putative uncharacterized protein	2	5	0.124	218	25051	5.1	U	0	5	0.0229358
CTK_C16710	S-ribosylhomocysteine lyase	6	10	0.415	159	18056	6.5	U	0	10	0.0628931
CTK_C16720	Aspartate 1-decarboxylase	5	6	0.346	127	14428	5.1	U	0	6	0.0472441
CTK_C16730	Pantothenate synthetase	8	15	0.228	281	31082	8.6	U	0	15	0.0533808
CTK_C16740	3-methyl-2-oxobutanoate hydroxymethyltransferase	10	17	0.493	280	30347	7	U	0	17	0.0607143
CTK_C16760	Uncharacterized protein	2	3	0.152	210	24501	6.6	U	0	3	0.0142857
CTK_C16800	Predicted metal binding protein	2	2	0.085	307	34255	8.9	U	0	2	0.00651466
CTK_C16910	Uncharacterized protein	3	3	0.059	598	68508	8.2	U	0	3	0.00501672
CTK_C17040	Sensory box/GGDEF domain/EAL domain protein	2	2	0.049	571	67293	9.1	U	0	2	0.00350263
CTK_C17090	Rhodanese-like protein	2	3	0.232	112	12974	9.1	U	0	3	0.0267857
CTK_C17230	M18 family aminopeptidase	5	11	0.152	466	52167	5.9	U	0	11	0.0236052
CTK_C17290	HPr kinase/phosphorylase	3	6	0.129	311	35649	8.6	U	0	6	0.0192926
CTK_C17320	Predicted helicase	2	4	0.035	766	90308	8	U	0	4	0.00522193
CTK_C17350	Peptide deformylase	2	3	0.21	157	17604	9.5	U	0	3	0.0191083
CTK_C17420	Predicted ribosomal large subunit pseudouridine synthase D	3	6	0.129	319	37147	9.2	U	0	6	0.0188088
CTK_C17430	Amidohydrolase	4	9	0.141	390	42942	6.4	U	0	9	0.0230769
CTK_C17440	Cell division protein ftsA	4	8	0.051	663	74155	5.3	U	0	8	0.0120664
CTK_C17480	Nicotinate phosphoribosyltransferase	12	19	0.245	493	56380	6.9	U	0	19	0.0385396
CTK_C17490	Predicted hydrolase	3	6	0.108	213	24864	8.7	U	0	6	0.028169
CTK_C17510	Beta-lactamase domain protein	2	4	0.073	505	57023	8	U	0	4	0.00792079
CTK_C17520	Methyl-accepting chemotaxis protein signaling domain protein	11	19	0.386	368	40369	5.1	U	0	19	0.0516304
CTK_C17530	Glutamate--tRNA ligase	19	40	0.32	485	55560	6.3	U	0	40	0.0824742
CTK_C17540	Acyl-CoA thioester hydrolase, YbgC/YbaW family	3	5	0.263	137	16154	9	U	0	5	0.0364964
CTK_C17560	Glycerol-3-phosphate dehydrogenase	10	16	0.239	481	53489	8.7	U	0	16	0.033264
CTK_C17570	Adenylosuccinate lyase	14	32	0.269	476	54883	7.5	U	0	32	0.0672269
CTK_C17590	Phosphocarrier, HPr family	8	146	0.698	86	9032	6.1	U	0	146	1.69767
CTK_C17600	Aspartate aminotransferase	13	49	0.398	397	43756	8.6	U	0	49	0.123426
CTK_C17630	Stage V sporulation protein S	5	22	0.686	86	8812	6.8	U	0	22	0.255814
CTK_C17640	Ribonuclease Y	13	18	0.255	514	58187	6	U	0	18	0.0350195
CTK_C17650	Protein RecA	11	16	0.335	361	39689	7.9	U	0	16	0.0443213
CTK_C17660	phosphatidylglycerophosphate synthase (EC:2.7.8.5)	3	4	0.169	195	21717	9.9	U	0	4	0.0205128
CTK_C17670	Ribosomal protein S12 methylthiotransferase RimO	6	6	0.159	446	51613	7.9	U	0	6	0.0134529
CTK_C17730	Polyribonucleotide nucleotidyltransferase	19	42	0.34	703	77581	5.5	U	0	42	0.059744
CTK_C17740	30S ribosomal protein S15	6	13	0.575	87	10450	10	U	0	13	0.149425
CTK_C17750	RibF	8	14	0.219	310	35736	9.4	U	0	14	0.0451613
CTK_C17760	tRNA pseudouridine synthase B	2	7	0.072	293	32988	9.2	U	0	7	0.0238908
CTK_C17770	Putative phosphoesterase	9	20	0.315	321	35913	5.3	U	0	20	0.0623053
CTK_C17790	Translation initiation factor IF-2	24	48	0.393	687	75869	5.2	U	0	48	0.069869
CTK_C17810	Uncharacterized protein	3	7	0.36	89	10490	9.1	U	0	7	0.0786517
CTK_C17820	NusA antitermination factor	15	27	0.449	356	39925	5.2	U	0	27	0.0758427
CTK_C17830	Ribosome maturation factor RimP	6	14	0.403	154	18031	4.8	U	0	14	0.0909091
CTK_C17850	polar amino acid ABC transporter inner membrane subunit	2	4	0.121	223	24422	9.5	U	0	4	0.0179372
CTK_C17860	Amino acid ABC transporter substrate-binding protein/signal transduction system	8	17	0.289	266	28938	9.4	U	0	17	0.0639098
CTK_C17870	Phosphonate-transporting ATPase	6	10	0.274	241	26734	8.5	U	0	10	0.0414938
CTK_C17880	DNA polymerase III polC-type	2	2	0.018	1436	162386	6.8	U	0	2	0.00139276
CTK_C17890	4-hydroxy-3-methylbut-2-en-1-yl diphosphate synthase	6	10	0.238	349	37771	8.8	U	0	10	0.0286533
CTK_C17930	Isoprenyl transferase	2	3	0.108	251	29315	8.6	U	0	3	0.0119522
CTK_C17940	Ribosome-recycling factor	16	37	0.638	185	20947	8.7	U	0	37	0.2
CTK_C17950	Uridylate kinase	6	11	0.219	237	25981	7.2	U	0	11	0.0464135
CTK_C17960	Elongation factor Ts	29	144	0.646	308	34068	5.3	U	0	144	0.467532
CTK_C17970	30S ribosomal protein S2	25	61	0.536	233	26257	7.9	U	0	61	0.261803
CTK_C17980	GTP-sensing transcriptional pleiotropic repressor CodY	8	20	0.267	258	29067	5.4	U	0	20	0.0775194
CTK_C17990	DNA topoisomerase I (EC: 5.99.1.2)	3	6	0.047	705	80920	9.1	U	0	6	0.00851064
CTK_C18050	Ribosome biogenesis GTPase A	7	12	0.31	281	31619	9.4	U	0	12	0.0427046
CTK_C18070	50S ribosomal protein L19	8	17	0.496	115	13202	10.2	U	0	17	0.147826
CTK_C18090	Ribosome maturation factor RimM	3	3	0.189	164	19147	5.1	U	0	3	0.0182927
CTK_C18100	UPF0109 protein CLJU_c12900	3	5	0.333	75	8280	9.4	U	0	5	0.0666667
CTK_C18110	30S ribosomal protein S16	8	29	0.588	85	9789	10	U	0	29	0.341176
CTK_C18120	Signal recognition particle protein	16	42	0.357	451	49702	9.5	U	0	42	0.0931264
CTK_C18140	Signal recognition particle receptor FtsY	7	14	0.297	303	33187	5.1	U	0	14	0.0462046
CTK_C18150	Chromosome partition protein Smc	2	2	0.029	1188	136425	8.9	U	0	2	0.0016835
CTK_C18180	Acyl carrier protein	3	70	0.351	77	8632	4.1	U	0	70	0.909091
CTK_C18190	Phosphate acyltransferase	5	7	0.184	332	35782	8.7	U	0	7	0.0210843
CTK_C18200	50S ribosomal protein L32	2	8	0.267	60	6568	10	U	0	8	0.133333
CTK_C18210	Putative uncharacterized protein	3	4	0.199	166	19092	6.3	U	0	4	0.0240964
CTK_C18220	Acetate kinase	37	108	0.631	398	43174	6.8	U	0	108	0.271357
CTK_C18230	Phosphotransacetylase	24	95	0.592	333	35778	7.7	U	0	95	0.285285
CTK_C18240	UPF0348 protein CKR_1285	2	4	0.061	411	47255	9	U	0	4	0.00973236
CTK_C18260	Uncharacterized protein	8	12	0.328	174	19848	5.8	U	0	12	0.0689655
CTK_C18270	Phosphopantetheine adenylyltransferase	4	10	0.341	164	18609	9.4	U	0	10	0.0609756
CTK_C18280	Methyltransferase	7	14	0.378	188	21493	8.7	U	0	14	0.0744681
CTK_C18300	Predicted kinase	23	59	0.471	552	60538	4.8	U	0	59	0.106884
CTK_C18310	alkaline shock protein	3	6	0.284	116	12869	6.8	U	0	6	0.0517241
CTK_C18320	50S ribosomal protein L28	2	6	0.222	63	7092	10.8	U	0	6	0.0952381
CTK_C18350	ribulose-phosphate 3-epimerase (EC:5.1.3.1)	2	5	0.125	216	24068	6.6	U	0	5	0.0231481
CTK_C18360	ribosome-associated GTPase rgsA	2	2	0.073	289	32721	8.3	U	0	2	0.00692042
CTK_C18370	Serine/threonine protein kinase	21	40	0.317	671	71166	5.6	U	0	40	0.0596125
CTK_C18380	Predicted protein phosphatase	6	9	0.198	248	27107	5.3	U	0	9	0.0362903
CTK_C18390	Probable dual-specificity RNA methyltransferase RlmN	5	7	0.149	349	40122	8.9	U	0	7	0.0200573
CTK_C18420	Methionyl-tRNA formyltransferase	6	7	0.215	311	34900	8.9	U	0	7	0.022508
CTK_C18430	Peptide deformylase	4	16	0.285	151	16898	5.1	U	0	16	0.10596
CTK_C18450	Phosphopantothenoylcysteine synthase/decarboxylase	6	10	0.174	396	43282	9	U	0	10	0.0252525
CTK_C18460	DNA-directed RNA polymerase subunit omega	5	10	0.681	72	8060	6.8	U	0	10	0.138889
CTK_C18470	Guanylate kinase	5	8	0.263	209	23662	7.9	U	0	8	0.0382775
CTK_C18480	UPF0296 protein CcarbDRAFT_2591/CLCAR_0841	7	28	0.533	92	10155	5.5	U	0	28	0.304348
CTK_C18490	Putative uncharacterized protein	9	21	0.38	292	33751	5.9	U	0	21	0.0719178
CTK_C18510	Glycerol-3-phosphate dehydrogenase [NAD(P)+]	2	2	0.063	331	36605	9	U	0	2	0.0060423
CTK_C18520	GTPase Der	10	19	0.226	439	49619	7.8	U	0	19	0.0432802
CTK_C18550	Predicted pit accessory protein	3	5	0.135	207	23957	4.9	U	0	5	0.0241546
CTK_C18560	Phosphate-specific transport system accessory protein PhoU	2	3	0.096	218	25306	4.8	U	0	3	0.0137615
CTK_C18570	Phosphate import ATP-binding protein	4	9	0.205	249	28454	5.8	U	0	9	0.0361446
CTK_C18600	Phosphate binding protein	6	10	0.268	299	31515	8.7	U	0	10	0.0334448
CTK_C18760	Cell division protein FtsZ	18	34	0.438	377	40503	4.9	U	0	34	0.0901857
CTK_C18770	Cell division protein ftsA	12	21	0.321	424	46589	5.4	U	0	21	0.0495283
CTK_C18790	Predicted twitching motility protein	9	18	0.287	356	39584	9	U	0	18	0.0505618
CTK_C18820	Predicted protease	7	11	0.134	409	46984	6.8	U	0	11	0.0268949
CTK_C18840	GTP-binding protein TypA	24	65	0.287	607	67865	5.3	U	0	65	0.107084
CTK_C18850	Putative uncharacterized protein	6	9	0.444	117	13313	5.3	U	0	9	0.0769231
CTK_C18860	Predicted metal-dependent hydrolase	19	42	0.341	555	61891	8.8	U	0	42	0.0756757
CTK_C18870	Fur3	7	13	0.409	154	17862	7.5	U	0	13	0.0844156
CTK_C18880	hypothetical protein CarbS_07458	2	2	0.227	88	10062	4.4	U	0	2	0.0227273
CTK_C18900	UPF0297 protein CKR_1221	3	9	0.434	83	9532	4.8	U	0	9	0.108434
CTK_C18910	Alanine--tRNA ligase	22	49	0.268	879	99385	6.4	U	0	49	0.0557452
CTK_C18980	Phosphoribosyl-ATP pyrophosphatase	4	8	0.264	110	12790	5.7	U	0	8	0.0727273
CTK_C18990	Phosphoribosyl-AMP cyclohydrolase	2	3	0.202	114	13053	8.2	U	0	3	0.0263158
CTK_C19000	Imidazole glycerol phosphate synthase subunit HisF	11	24	0.538	253	27312	5.3	U	0	24	0.0948617
CTK_C19010	Histidinol-phosphate aminotransferase	5	14	0.197	355	40363	5.9	U	0	14	0.0394366
CTK_C19020	1-(5-phosphoribosyl)-5-[(5- phosphoribosylamino)methylideneamino] imidazole-4-carboxamide isomerase	12	24	0.54	237	25648	9	U	0	24	0.101266
CTK_C19030	Imidazole glycerol phosphate synthase subunit HisH	9	21	0.318	201	22348	6.1	U	0	21	0.104478
CTK_C19040	Imidazoleglycerol-phosphate dehydratase	2	3	0.116	199	22361	5.9	U	0	3	0.0150754
CTK_C19050	Histidinol dehydrogenase	24	60	0.514	430	47561	5.7	U	0	60	0.139535
CTK_C19070	ATP phosphoribosyltransferase regulatory subunit	10	14	0.184	391	44944	5.1	U	0	14	0.0358056
CTK_C19080	Uncharacterized protein	35	233	0.593	388	43215	6.1	U	0	233	0.600515
CTK_C19100	PurL	39	64	0.369	1254	140027	5.9	U	0	64	0.0510367
CTK_C19120	Serine hydroxymethyltransferase	28	53	0.479	411	45837	7.8	U	0	53	0.128954
CTK_C19180	Uncharacterized protein, ortholog of Thermotoga (4980645)	2	2	0.085	213	24007	9.2	U	0	2	0.00938967
CTK_C19250	NUDIX family hydrolase	2	4	0.139	173	19895	5.3	U	0	4	0.0231214
CTK_C19430	Sporulation transcription factor Spo0A	22	53	0.483	271	30594	6.4	U	0	53	0.195572
CTK_C19480	Uncharacterized protein	3	6	0.135	274	30818	8.5	U	0	6	0.0218978
CTK_C19490	1-deoxy-D-xylulose-5-phosphate synthase	3	6	0.033	627	69723	8.9	U	0	6	0.00956938
CTK_C19500	Geranyltranstransferase	2	6	0.216	296	33093	7.5	U	0	6	0.0202703
CTK_C19510	Exodeoxyribonuclease 7 small subunit	2	3	0.486	70	8301	4.7	U	0	3	0.0428571
CTK_C19520	Exodeoxyribonuclease 7 large subunit	5	8	0.199	402	45527	9	U	0	8	0.0199005
CTK_C19530	N utilization substance protein B homolog	3	6	0.319	135	15756	5.7	U	0	6	0.0444444
CTK_C19540	Predicted alkaline shock protein	3	4	0.293	133	14090	4.5	U	0	4	0.0300752
CTK_C19640	Elongation factor P	14	75	0.57	186	21055	5.1	U	0	75	0.403226
CTK_C19650	Xaa-Pro aminopeptidase	9	16	0.282	358	40237	6.1	U	0	16	0.0446927
CTK_C19770	Diaminopimelate epimerase	6	10	0.271	273	29684	8	U	0	10	0.03663
CTK_C19780	Putative RNA binding protein	4	5	0.064	578	67395	9.3	U	0	5	0.00865052
CTK_C19840	Adenosylhomocysteine nucleosidase	5	9	0.257	230	25049	5.3	U	0	9	0.0391304
CTK_C19850	3-dehydroquinate synthase	10	16	0.302	358	40781	7	U	0	16	0.0446927
CTK_C19860	DivIVA domain protein	13	25	0.505	204	23856	5	U	0	25	0.122549
CTK_C19890	Cell division protein sepF	6	14	0.546	152	17018	4.8	U	0	14	0.0921053
CTK_C19900	Uncharacterized protein	6	10	0.247	223	25849	8.9	U	0	10	0.044843
CTK_C19940	cell division protein DivIB	2	2	0.209	258	29627	9.8	U	0	2	0.00775194
CTK_C19970	UDP-N-acetylmuramoyl-tripeptide--D-alanyl-D-alanine ligase	9	13	0.176	465	52342	6.5	U	0	13	0.027957
CTK_C19980	UDP-N-acetylmuramoyl-L-alanyl-D-glutamate--2, 6-diaminopimelate ligase	11	23	0.2	485	54131	5.8	U	0	23	0.0474227
CTK_C20010	Ribosomal RNA small subunit methyltransferase H	6	10	0.178	309	35341	8.3	U	0	10	0.0323625
CTK_C20030	GTP-binding protein YchF	6	19	0.235	366	40730	5.1	U	0	19	0.0519126
CTK_C20050	Uncharacterized protein	3	4	0.193	135	15743	10.5	U	0	4	0.0296296
CTK_C20070	Manganese-dependent inorganic pyrophosphatase	30	65	0.484	546	60086	6.9	U	0	65	0.119048
CTK_C20090	flagellar basal body rod protein FlgG	9	19	0.537	255	28268	4.8	U	0	19	0.0745098
CTK_C20110	FlgG1	5	8	0.313	259	28278	5.3	U	0	8	0.030888
CTK_C20170	Flagellar biosynthesis protein FlhF	2	2	0.071	365	41181	8.2	U	0	2	0.00547945
CTK_C20180	Flagellar biosynthesis protein FlhA	4	6	0.085	691	75781	5.1	U	0	6	0.00868307
CTK_C20210	Flagellar biosynthesis protein FliP	2	3	0.104	269	30270	9.8	U	0	3	0.0111524
CTK_C20230	Flagellar biosynthesis protein FliL	6	10	0.478	178	19439	9.5	U	0	10	0.0561798
CTK_C20250	Predicted flagellar hook protein FlgE	11	34	0.502	291	30329	4.7	U	0	34	0.116838
CTK_C20260	Predicted flagellar hook protein FlgD	10	23	0.532	248	26787	4.5	U	0	23	0.0927419
CTK_C20270	Predicted flagellar hook-length control protein	3	3	0.083	483	53964	5	U	0	3	0.00621118
CTK_C20290	Flagellum-specific ATP synthase	5	6	0.129	435	47434	6.2	U	0	6	0.0137931
CTK_C20300	Flagellar assembly protein FliH	4	8	0.221	258	29899	6.6	U	0	8	0.0310078
CTK_C20310	Flagellar motor switch protein FliG	8	11	0.284	338	37531	5.3	U	0	11	0.0325444
CTK_C20320	Flagellar M-ring protein	12	20	0.287	537	59086	5.1	U	0	20	0.0372439
CTK_C20360	FlaB	8	23	0.505	281	30473	4.6	U	0	23	0.0818505
CTK_C20370	Putative uncharacterized protein	2	4	0.152	112	13356	5.7	U	0	4	0.0357143
CTK_C20390	Phosphomethylpyrimidine synthase	4	5	0.102	433	48043	6	U	0	5	0.0115473
CTK_C20400	Uncharacterized protein	4	4	0.268	123	14519	6.2	U	0	4	0.0325203
CTK_C20410	Predicted hydrolase	5	7	0.189	249	29441	8.7	U	0	7	0.0281124
CTK_C20470	Predicted methyl-accepting chemotaxis protein	4	10	0.122	564	62471	5.2	U	0	10	0.0177305
CTK_C20570	Uncharacterized protein	11	19	0.702	191	22374	5.8	U	0	19	0.0994764
CTK_C20580	PTS enzyme II, ABC component	22	70	0.327	667	71364	7.1	U	0	70	0.104948
CTK_C20670	Putative uncharacterized protein	2	3	0.07	344	37074	9.7	U	0	3	0.00872093
CTK_C20680	Homoserine dehydrogenase	14	36	0.391	432	47756	8.8	U	0	36	0.0833333
CTK_C20690	ATPase involved in DNA repair	5	8	0.045	1163	135252	8.1	U	0	8	0.00687876
CTK_C20740	Putative flagellin	5	6	0.227	278	31347	6.7	U	0	6	0.0215827
CTK_C20780	Flavoprotein	14	67	0.672	177	19207	6.9	U	0	67	0.378531
CTK_C20800	Nucleotidyltransferase substrate binding protein, HI0074 family	2	4	0.173	133	15773	5.6	U	0	4	0.0300752
CTK_C20810	DNA polymerase, beta domain protein region	2	5	0.327	107	12086	5.6	U	0	5	0.046729
CTK_C20890	PTS system transcriptional activator	2	4	0.03	980	112411	8.8	U	0	4	0.00408163
CTK_C20990	Urea carboxylase-associated protein 2	3	3	0.188	239	27230	6.5	U	0	3	0.0125523
CTK_C21170	Anaerobic ribonucleoside-triphosphate reductase	2	4	0.079	367	42710	8.7	U	0	4	0.0108992
CTK_C21190	Uncharacterized protein	2	2	0.112	240	27186	8.4	U	0	2	0.00833333
CTK_C21220	Uncharacterized protein	5	8	0.105	560	65865	6.8	U	0	8	0.0142857
CTK_C21340	Glucose-1-phosphate cytidylyltransferase	5	9	0.206	257	29270	6	U	0	9	0.0350195
CTK_C21360	Radical SAM domain protein	4	5	0.094	340	39219	7.5	U	0	5	0.0147059
CTK_C21370	Glycosyl transferase family 2	3	4	0.027	1254	146922	8.5	U	0	4	0.00318979
CTK_C21390	Flagellin (Fragment)	44	795	0.622	392	41256	5.1	U	0	795	2.02806
CTK_C21410	Flagellar capping protein	19	34	0.399	632	67538	4.7	U	0	34	0.0537975
CTK_C21420	Flagellar protein FliS	4	5	0.381	126	14315	7.2	U	0	5	0.0396825
CTK_C21440	FlaG	2	3	0.185	124	13776	5.6	U	0	3	0.0241935
CTK_C21460	Flagellar assembly factor FliW	3	8	0.238	143	16209	4.7	U	0	8	0.0559441
CTK_C21470	Putative flagellar hook-associated protein	13	32	0.396	467	51217	4.6	U	0	32	0.0685225
CTK_C21480	FlgK	15	33	0.416	623	67092	4.7	U	0	33	0.0529695
CTK_C21490	Uncharacterized protein	2	3	0.188	133	15531	8.1	U	0	3	0.0225564
CTK_C21510	Predicted flagellar motor switch protein	15	42	0.401	389	42024	4.7	U	0	42	0.107969
CTK_C21520	FliM	3	12	0.163	331	37545	4.6	U	0	12	0.0362538
CTK_C21530	Chemotaxis protein	6	15	0.309	136	15366	4.7	U	0	15	0.110294
CTK_C21540	Chemotaxis protein CheY	11	34	0.521	119	13008	5.1	U	0	34	0.285714
CTK_C21550	Chemotaxis protein CheC	13	43	0.467	199	21420	4.3	U	0	43	0.21608
CTK_C21560	Chemotaxis histidine kinase	28	56	0.372	689	77110	5	U	0	56	0.0812772
CTK_C21570	Chemotaxis protein methyltransferase	6	12	0.222	257	30624	9.2	U	0	12	0.0466926
CTK_C21580	Chemotaxis response regulator protein-glutamate methylesterase	7	11	0.236	347	38009	8.5	U	0	11	0.0317003
CTK_C21590	Probable chemoreceptor glutamine deamidase CheD	7	12	0.302	162	17380	9.6	U	0	12	0.0740741
CTK_C21600	Chemotaxis protein	3	7	0.255	149	16681	4.8	U	0	7	0.0469799
CTK_C21610	Putative uncharacterized protein	2	3	0.05	638	71123	6	U	0	3	0.00470219
CTK_C21620	Branched-chain-amino-acid aminotransferase	2	5	0.074	272	31322	8.8	U	0	5	0.0183824
CTK_C21640	Putative uncharacterized protein	5	8	0.362	116	13146	4.3	U	0	8	0.0689655
CTK_C21650	Pyruvate-flavodoxin oxidoreductase	130	924	0.619	1181	128270	6	U	0	924	0.782388
CTK_C21660	Flavodoxin	9	19	0.596	141	15325	5	U	0	19	0.134752
CTK_C21670	UDP-N-acetylglucosamine--N-acetylmuramyl-(pentapeptide) pyrophosphoryl-undecaprenol N-acetylglucosamine transferase	4	8	0.11	355	39397	9.7	U	0	8	0.0225352
CTK_C21700	DJ-1 family protein	9	20	0.474	190	20976	5.5	U	0	20	0.105263
CTK_C21710	Glycerol kinase	10	15	0.252	497	55592	5.7	U	0	15	0.0301811
CTK_C21720	Glycerol-3-phosphate responsive antiterminator	3	4	0.203	187	20387	9.4	U	0	4	0.0213904
CTK_C21750	DNA gyrase subunit B	3	4	0.045	649	73137	7.8	U	0	4	0.00616333
CTK_C21760	Anaerobic-type carbon monoxide dehydrogenase	2	2	0.057	628	67494	6.7	U	0	2	0.00318471
CTK_C21780	Biotin and thiamin synthesis associated	11	21	0.261	475	54342	6.6	U	0	21	0.0442105
CTK_C21790	Pyridoxal biosynthesis lyase PdxS	26	70	0.491	289	31618	5.4	U	0	70	0.242215
CTK_C21800	Glutamine amidotransferase subunit PdxT	8	19	0.392	186	20877	6	U	0	19	0.102151
CTK_C21810	Putative uncharacterized protein	2	2	0.277	119	13484	5.3	U	0	2	0.0168067
CTK_C21820	Flavodoxin	2	3	0.135	148	16521	7.1	U	0	3	0.0202703
CTK_C21830	D-isomer specific 2-hydroxyacid dehydrogenase NAD-binding subunit	17	34	0.57	316	34965	6.9	U	0	34	0.107595
CTK_C21840	Putative uncharacterized protein	4	6	0.186	290	31021	9	U	0	6	0.0206897
CTK_C21850	Putative flavin-nucleotide-binding protein	3	5	0.218	156	17887	9	U	0	5	0.0320513
CTK_C21890	flavodoxin	21	525	0.789	142	15028	4.2	U	0	525	3.69718
CTK_C21900	Gamma-glutamyl phosphate reductase	20	35	0.471	418	45679	8	U	0	35	0.0837321
CTK_C21910	Glutamate 5-kinase	9	25	0.393	267	28749	5.7	U	0	25	0.093633
CTK_C21920	Pyrroline-5-carboxylate reductase	13	36	0.419	270	29168	6.2	U	0	36	0.133333
CTK_C21940	3-hydroxyisobutyrate dehydrogenase	18	39	0.46	291	31372	8.9	U	0	39	0.134021
CTK_C21950	nitroreductase	2	6	0.169	172	19506	8.2	U	0	6	0.0348837
CTK_C21960	ABC-type transport system, involved in lipoprotein release, permease component	2	3	0.039	432	46550	9.8	U	0	3	0.00694444
CTK_C21970	Permease	2	3	0.052	440	48690	9.3	U	0	3	0.00681818
CTK_C21980	ABC transporter ATPase	4	6	0.274	226	24923	9	U	0	6	0.0265487
CTK_C22000	Putative uncharacterized protein	6	10	0.296	270	30638	8.7	U	0	10	0.037037
CTK_C22060	Putative aromatic amino acid aminotransferase	12	25	0.383	394	44383	6.3	U	0	25	0.0634518
CTK_C22070	Conserved protein with an ATPase domain	18	42	0.433	457	52757	5.9	U	0	42	0.0919037
CTK_C22080	Uncharacterized protein	3	5	0.196	199	22888	7.5	U	0	5	0.0251256
CTK_C22100	Xanthine phosphoribosyltransferase 1	3	4	0.226	190	21322	8.4	U	0	4	0.0210526
CTK_C22180	pyruvate-formate-lyase-activating enzyme	2	2	0.13	246	28209	7.4	U	0	2	0.00813008
CTK_C22190	pyruvate-formate lyase	45	116	0.49	743	83734	6.3	U	0	116	0.156124
CTK_C22200	Biotin synthase	22	73	0.454	328	36637	6.5	U	0	73	0.222561
CTK_C22290	Acetyl-CoA acetyltransferase	2	4	0.068	365	39533	8.5	U	0	4	0.0109589
CTK_C22320	Glycerol dehydrogenase-like oxidoreductase	16	151	0.404	364	39273	5.1	U	0	151	0.414835
CTK_C22340	GTPase HflX	10	15	0.243	419	48092	5.8	U	0	15	0.0357995
CTK_C22390	Putative flavoprotein	25	74	0.499	399	45598	6.6	U	0	74	0.185464
CTK_C22400	2,5-didehydrogluconate reductase	8	18	0.3	280	32090	7.3	U	0	18	0.0642857
CTK_C22750	Uncharacterized protein	5	6	0.158	404	47096	9.1	U	0	6	0.0148515
CTK_C22970	Transcription-repair coupling factor	3	3	0.066	515	58809	9.4	U	0	3	0.00582524
CTK_C23050	Putative uncharacterized protein	2	5	0.159	182	21097	7.4	U	0	5	0.0274725
CTK_C23070	Uncharacterized protein	2	4	0.063	349	41314	9	U	0	4	0.0114613
CTK_C23470	Uncharacterized protein	2	2	0.406	69	7743	8.8	U	0	2	0.0289855
CTK_C23490	hypothetical protein	4	8	0.142	400	45521	7.1	U	0	8	0.02
CTK_C23500	hypothetical protein	2	2	0.075	295	34165	6.9	U	0	2	0.00677966
CTK_C23510	DNA methylase N-4/N-6 domain protein	2	2	0.077	285	32836	6	U	0	2	0.00701754
CTK_C23520	putative modification methylase	3	4	0.124	362	41376	7.5	U	0	4	0.0110497
CTK_C23590	6,7-dimethyl-8-ribityllumazine synthase (EC 2.5.1.78)	5	12	0.169	154	16577	5.6	U	0	12	0.0779221
CTK_C23600	Riboflavin biosynthesis protein RibBA	21	37	0.499	399	44624	5.9	U	0	37	0.0927318
CTK_C23610	Riboflavin synthase alpha chain	5	6	0.272	217	23544	5.5	U	0	6	0.0276498
CTK_C23620	Riboflavin biosynthesis protein RibD	2	3	0.054	371	40375	8.9	U	0	3	0.00808625
CTK_C23780	Predicted Zn-dependent hydrolase, glyoxylase II family	4	4	0.209	297	34053	6.4	U	0	4	0.013468
CTK_C23790	Uncharacterized protein	4	4	0.261	349	39824	8.4	U	0	4	0.0114613
CTK_C23800	Predicted exopolysaccharide biosynthesis protein	2	2	0.095	338	36570	9.5	U	0	2	0.00591716
CTK_C23810	Phosphoribosylamine--glycine ligase	12	20	0.289	415	44755	5.3	U	0	20	0.0481928
CTK_C23820	Bifunctional purine biosynthesis protein PurH	19	34	0.379	499	55493	6.3	U	0	34	0.0681363
CTK_C23830	Folate-dependent phosphoribosylglycinamide formyltransferase PurN	2	2	0.157	204	22402	8	U	0	2	0.00980392
CTK_C23840	Phosphoribosylformylglycinamidine cyclo-ligase	7	14	0.175	331	35933	5.6	U	0	14	0.0422961
CTK_C23850	Amidophosphoribosyltransferase	11	29	0.355	468	50947	5.7	U	0	29	0.0619658
CTK_C23860	Phosphoribosylaminoimidazole-succinocarboxamide synthase	8	16	0.328	235	26854	6.8	U	0	16	0.0680851
CTK_C23870	N5-carboxyaminoimidazole ribonucleotide mutase	2	3	0.126	159	17091	8	U	0	3	0.0188679
CTK_C23880	GDSL-like lipase/acylhydrolase	3	4	0.179	195	22012	6.9	U	0	4	0.0205128
CTK_C23890	Uncharacterized protein	2	3	0.13	193	21714	9.4	U	0	3	0.015544
CTK_C23900	Putative permease	2	3	0.04	476	49995	9.1	U	0	3	0.00630252
CTK_C23940	Predicted protease	4	8	0.242	397	41386	8.8	U	0	8	0.0201511
CTK_C23990	Dinuclear metal center protein, YbgI/SA1388 family	3	3	0.159	271	30357	7.4	U	0	3	0.0110701
CTK_C24010	Putative membrane protein	2	2	0.167	294	33907	9.5	U	0	2	0.00680272
CTK_C24020	RNA polymerase sigma factor	17	48	0.41	354	40485	5.7	U	0	48	0.135593
CTK_C24060	Pyruvate, phosphate dikinase	20	35	0.321	876	98172	6.1	U	0	35	0.0399543
CTK_C24070	CBS domain pair	4	6	0.174	213	23829	9.3	U	0	6	0.028169
CTK_C24080	Uncharacterized protein	7	10	0.259	193	21864	5.3	U	0	10	0.0518135
CTK_C24100	GTPase Era	6	13	0.195	293	33664	9.2	U	0	13	0.0443686
CTK_C24130	Predicted membrane-associated phosphohydrolase	2	5	0.036	700	79215	7.6	U	0	5	0.00714286
CTK_C24160	GatB/YqeY domain-containing protein	7	12	0.331	148	16864	9.2	U	0	12	0.0810811
CTK_C24170	30S ribosomal protein S21	2	4	0.362	58	6890	10.7	U	0	4	0.0689655
CTK_C24180	Predicted HIT family protein	3	4	0.228	114	12753	6.8	U	0	4	0.0350877
CTK_C24190	Predicted oxidoreductase	2	4	0.04	451	52372	8.2	U	0	4	0.00886918
CTK_C24210	Ribosomal protein L11 methyltransferase	5	10	0.197	314	35198	5.2	U	0	10	0.0318471
CTK_C24220	Chaperone protein DnaJ	17	32	0.311	386	42227	9	U	0	32	0.0829016
CTK_C24230	Chaperone protein DnaK	65	643	0.721	617	65995	5	U	0	643	1.04214
CTK_C24240	Protein GrpE	12	25	0.468	216	25079	5	U	0	25	0.115741
CTK_C24270	Elongation factor 4	15	30	0.322	602	67451	5.3	U	0	30	0.0498339
CTK_C24300	30S ribosomal protein S20	3	4	0.42	88	9762	11	U	0	4	0.0454545
CTK_C24360	Uncharacterized protein	2	2	0.044	405	44684	9.2	U	0	2	0.00493827
CTK_C24380	Endoribonuclease L-PSP	6	33	0.405	126	13629	5.6	U	0	33	0.261905
CTK_C24390	Metal dependent phosphohydrolase	5	6	0.243	189	21336	6.6	U	0	6	0.031746
CTK_C24400	nicotinic acid mononucleotide adenylyltransferase (EC:2.7.7.18)	2	2	0.15	200	23558	8.7	U	0	2	0.01
CTK_C24410	GTPase obg	8	11	0.21	424	47013	5.9	U	0	11	0.0259434
CTK_C24420	50S ribosomal protein L27	4	14	0.42	100	11007	9.6	U	0	14	0.14
CTK_C24440	50S ribosomal protein L21	3	90	0.385	104	11674	9.6	U	0	90	0.865385
CTK_C24470	Uncharacterized protein	5	7	0.089	619	71407	5.4	U	0	7	0.0113086
CTK_C24500	Methylglyoxal synthase	10	31	0.754	126	14039	6.5	U	0	31	0.246032
CTK_C24520	Cell division topological specificity factor	2	3	0.258	89	10064	7.3	U	0	3	0.0337079
CTK_C24530	Site-determining protein	10	22	0.272	265	28977	5.2	U	0	22	0.0830189
CTK_C24610	Uncharacterized protein	7	10	0.111	891	98776	9.1	U	0	10	0.0112233
CTK_C24630	Cell shape-determining protein MreC	4	5	0.169	290	32272	9.3	U	0	5	0.0172414
CTK_C24640	Predicted rod shape-determining protein MreB	17	29	0.497	336	35793	5.3	U	0	29	0.0863095
CTK_C24690	Homoserine kinase	15	39	0.431	299	33405	5.4	U	0	39	0.130435
CTK_C24700	Homoserine dehydrogenase	18	41	0.357	414	46544	5.7	U	0	41	0.0990338
CTK_C24710	UPF0735 ACT domain-containing protein CLJU_c07140	2	4	0.131	145	16069	9.1	U	0	4	0.0275862
CTK_C24740	Predicted lytic murein transglycosylase	2	3	0.218	179	21070	9.3	U	0	3	0.0167598
CTK_C24750	Dephospho-CoA kinase	2	3	0.115	209	24348	8.6	U	0	3	0.0143541
CTK_C24760	DNA polymerase	9	15	0.122	879	101048	5.8	U	0	15	0.0170648
CTK_C24780	NifU-related domain containing protein	22	99	0.722	230	24659	5.5	U	0	99	0.430435
CTK_C24790	Uncharacterized protein	36	108	0.511	333	35232	7.7	U	0	108	0.324324
CTK_C24860	Valine--tRNA ligase	18	31	0.198	883	102488	6.1	U	0	31	0.0351076
CTK_C24870	NMT1/THI5 like domain protein	2	2	0.145	338	37461	9.2	U	0	2	0.00591716
CTK_C24880	Activator of 2-hydroxyglutaryl-Co	11	19	0.119	1432	159570	8.6	U	0	19	0.0132682
CTK_C24890	NADPH-dependent FMN reductase	3	4	0.209	211	23512	7.7	U	0	4	0.0189573
CTK_C25020	DNA/RNA helicase, superfamily II, SNF2 family	2	2	0.028	1079	125590	7.2	U	0	2	0.00185357
CTK_C25060	5,10-methylenetetrahydrofolate reductase	10	22	0.26	308	35876	8.5	U	0	22	0.0714286
CTK_C25070	Threonine--tRNA ligase	25	43	0.354	638	73566	6.2	U	0	43	0.0673981
CTK_C25140	33 kDa chaperonin	7	12	0.319	295	31664	5.3	U	0	12	0.040678
CTK_C25170	Aspartate-semialdehyde dehydrogenase	28	88	0.536	330	36718	7	U	0	88	0.266667
CTK_C25180	4-hydroxy-tetrahydrodipicolinate synthase	10	25	0.35	294	31686	6.4	U	0	25	0.085034
CTK_C25190	4-hydroxy-tetrahydrodipicolinate reductase	10	20	0.39	251	27602	6.1	U	0	20	0.0796813
CTK_C25200	Aminotransferase class I and II	5	7	0.19	384	43589	7.5	U	0	7	0.0182292
CTK_C25210	Putative uncharacterized protein	3	5	0.424	85	9147	8.8	U	0	5	0.0588235
CTK_C25260	2,3,4,5-tetrahydropyridine-2,6-dicarboxylate N-acetyltransferase	8	39	0.388	242	25972	5.6	U	0	39	0.161157
CTK_C25350	Uncharacterized protein	7	8	0.208	307	35060	5.7	U	0	8	0.0260586
CTK_C25450	Predicted RNA helicase	16	34	0.43	528	60279	8.4	U	0	34	0.0643939
CTK_C25470	Transcription elongation factor	11	54	0.656	154	17144	4.9	U	0	54	0.350649
CTK_C25500	Undecaprenyl pyrophosphate synthase	2	5	0.089	214	24413	9	U	0	5	0.0233645
CTK_C25510	5-methyltetrahydropteroyltriglutamate--homocysteine S-methyltransferase	3	4	0.043	776	90360	8	U	0	4	0.00515464
CTK_C25530	Pyruvate-flavodoxin oxidoreductase	2	3	0.05	1188	132661	6.7	U	0	3	0.00252525
CTK_C25550	Putative uncharacterized protein	2	3	0.134	67	7074	4.4	U	0	3	0.0447761
CTK_C25600	Uncharacterized protein	4	5	0.314	140	16026	6.9	U	0	5	0.0357143
CTK_C25660	Lon protease	12	24	0.207	773	87738	8.5	U	0	24	0.0310479
CTK_C25670	ATP-dependent Clp protease ATP-binding subunit ClpX	22	49	0.469	429	47680	6.1	U	0	49	0.114219
CTK_C25680	ATP-dependent Clp protease proteolytic subunit	10	22	0.227	194	21349	5.4	U	0	22	0.113402
CTK_C25690	Trigger factor	34	81	0.535	430	49146	4.8	U	0	81	0.188372
CTK_C25710	Uncharacterized protein	10	17	0.443	262	29368	9.6	U	0	17	0.0648855
CTK_C25720	Orotate phosphoribosyltransferase	15	40	0.595	190	20903	8.3	U	0	40	0.210526
CTK_C25730	Dihydroorotate dehydrogenase	3	6	0.162	296	31662	7.2	U	0	6	0.0202703
CTK_C25740	Dihydroorotate dehydrogenase B (NAD(+)), electron transfer subunit	2	3	0.091	253	28489	6.8	U	0	3	0.0118577
CTK_C25750	Orotidine 5'-phosphate decarboxylase	6	14	0.242	289	32207	5.4	U	0	14	0.0484429
CTK_C25760	Aspartate carbamoyltransferase regulatory chain, allosteric domain protein	4	7	0.297	145	16581	7.7	U	0	7	0.0482759
CTK_C25770	Aspartate carbamoyltransferase	8	13	0.251	307	34946	6.9	U	0	13	0.0423453
CTK_C26040	Predicted hydrogenase maturation factor	5	6	0.213	329	35937	5.2	U	0	6	0.0182371
CTK_C26110	DNA ligase, NAD-dependent	5	6	0.093	669	76194	5.8	U	0	6	0.00896861
CTK_C26120	ATP-dependent DNA helicase	6	11	0.111	746	85802	8.3	U	0	11	0.0147453
CTK_C26140	Pseudouridine synthase	3	5	0.143	245	27999	5.5	U	0	5	0.0204082
CTK_C26160	Uncharacterized protein	2	3	0.06	667	78102	6.7	U	0	3	0.00449775
CTK_C26180	Glucose-6-phosphate isomerase	23	59	0.475	451	50197	5.9	U	0	59	0.13082
CTK_C26200	Acyl-CoA dehydrogenase domain protein	38	455	0.702	379	41769	5.4	U	0	455	1.20053
CTK_C26210	Oxidase, FAD-binding	49	207	0.631	477	51133	4.9	U	0	207	0.433962
CTK_C26220	Electron transfer flavoprotein, alpha subunit-like protein	21	279	0.622	312	32678	4.8	U	0	279	0.894231
CTK_C26230	Electron transfer flavoprotein, alpha/beta-subunit-like protein	25	255	0.705	261	28130	5.4	U	0	255	0.977011
CTK_C26240	GMP synthase [glutamine-hydrolyzing]	20	30	0.431	510	56960	6.3	U	0	30	0.0588235
CTK_C26250	Inosine-5'-monophosphate dehydrogenase	36	126	0.643	484	52221	8.3	U	0	126	0.260331
CTK_C26260	60 kDa chaperonin	66	1407	0.725	545	58601	5.2	U	0	1407	2.58165
CTK_C26270	10 kDa chaperonin	8	56	0.716	95	10374	5.1	U	0	56	0.589474
CTK_C26290	Putative iron-dependent hydrogenase	21	47	0.356	495	54478	7.7	U	0	47	0.0949495
CTK_C26300	Putative 8-oxoguanine DNA glycosylase	5	7	0.199	302	35714	6.1	U	0	7	0.0231788
CTK_C26310	ferredoxin-NADP(+) reductase subunit beta	28	155	0.495	463	49905	6.7	U	0	155	0.334773
CTK_C26320	ferredoxin-NADP(+) reductase subunit alpha	19	47	0.615	296	32740	6.7	U	0	47	0.158784
CTK_C26330	3-hydroxybutyryl-coA dehydrogenase	34	647	0.635	282	30338	7.7	U	0	647	2.29433
CTK_C26340	electron transfer flavoprotein subunit alpha	22	68	0.553	333	35798	5.3	U	0	68	0.204204
CTK_C26350	electron transfer flavoprotein subunit beta	25	168	0.676	259	28232	5.6	U	0	168	0.648649
CTK_C26360	butyryl-CoA dehydrogenase	27	149	0.544	379	41245	5.9	U	0	149	0.39314
CTK_C26370	3-hydroxybutyryl-CoA dehydratase	21	161	0.625	259	27735	5.6	U	0	161	0.621622
CTK_C26380	redox-sensing transcriptional repressor rex	6	16	0.4	210	23658	8.1	U	0	16	0.0761905
CTK_C26400	Putative uncharacterized protein	3	5	0.271	96	10924	5.3	U	0	5	0.0520833
CTK_C26440	Peptidase M16C associated	38	70	0.37	973	112756	5.6	U	0	70	0.0719424
CTK_C26450	Uncharacterized protein	3	5	0.127	283	32927	9.4	U	0	5	0.0176678
CTK_C26460	Pyruvate carboxylase	49	101	0.435	1145	128701	6.7	U	0	101	0.0882096
CTK_C26470	Probable tRNA threonylcarbamoyladenosine biosynthesis protein Gcp	4	5	0.132	341	36672	6.9	U	0	5	0.0146628
CTK_C26490	Uncharacterized protein	2	3	0.088	204	24132	6	U	0	3	0.0147059
CTK_C26500	Putative uncharacterized protein	3	4	0.349	129	13992	5.7	U	0	4	0.0310078
CTK_C26510	FAD-dependent pyridine nucleotide-disulphide oxidoreductase	9	19	0.272	419	46136	6.3	U	0	19	0.0453461
CTK_C26520	FAD dependent oxidoreductase	8	20	0.197	478	52069	7	U	0	20	0.041841
CTK_C26530	Bifunctional protein FolD	12	29	0.338	284	30903	8	U	0	29	0.102113
CTK_C26540	Formyltetrahydrofolate cyclohydrolase	4	14	0.181	210	22958	6.5	U	0	14	0.0666667
CTK_C26550	Formate--tetrahydrofolate ligase	23	65	0.357	558	60629	6.7	U	0	65	0.116487
CTK_C26560	Uncharacterized protein	4	9	0.292	137	15718	8.7	U	0	9	0.0656934
CTK_C26570	universal stress protein UspA and related nucleotide-binding proteins	8	10	0.62	137	15421	7.2	U	0	10	0.0729927
CTK_C26590	Peptidase M22 glycoprotease	4	6	0.214	238	26462	8.1	U	0	6	0.0252101
CTK_C26700	Uncharacterized protein	2	6	0.135	163	18696	9.7	U	0	6	0.0368098
CTK_C26740	Uncharacterized protein	8	21	0.474	97	11549	5.1	U	0	21	0.216495
CTK_C26760	Tyrosine--tRNA ligase	15	25	0.348	408	46379	8	U	0	25	0.0612745
CTK_C26820	Peptide chain release factor 3	15	27	0.291	529	59833	6	U	0	27	0.0510397
CTK_C26830	Cof-like hydrolase	7	13	0.257	268	30133	6.8	U	0	13	0.0485075
CTK_C26840	Tryptophan--tRNA ligase	12	27	0.306	337	38386	8.7	U	0	27	0.0801187
CTK_C26860	Desulfoferrodoxin	9	14	0.44	125	14257	7	U	0	14	0.112
CTK_C26870	Cyclic beta 1-2 glucan synthetase	2	2	0.009	2878	334071	7.7	U	0	2	0.000694927
CTK_C26880	Diaminopimelate decarboxylase	15	28	0.389	432	47918	6	U	0	28	0.0648148
CTK_C26890	Aspartokinase	18	40	0.418	400	43643	5.5	U	0	40	0.1
CTK_C26900	M18 family aminopeptidase	8	11	0.198	434	48269	5.6	U	0	11	0.0253456
CTK_C26920	Predicted ATP-dependent DNA helicase	3	5	0.059	713	83720	6.9	U	0	5	0.00701262
CTK_C26930	ATP-dependent zinc metalloprotease FtsH	2	3	0.054	612	67888	6.3	U	0	3	0.00490196
CTK_C26940	Dipeptidase	3	3	0.127	463	51670	6.6	U	0	3	0.00647948
CTK_C26950	Proline--tRNA ligase	14	21	0.259	479	55092	6.4	U	0	21	0.0438413
CTK_C26970	Malate dehydrogenase	17	37	0.34	365	40164	7.8	U	0	37	0.10137
CTK_C27000	3-isopropylmalate dehydrogenase	9	16	0.297	354	38349	5.7	U	0	16	0.0451977
CTK_C27010	3-isopropylmalate dehydratase small subunit	7	25	0.409	164	18087	6	U	0	25	0.152439
CTK_C27020	3-isopropylmalate dehydratase large subunit	16	43	0.305	420	45180	6.6	U	0	43	0.102381
CTK_C27030	2-isopropylmalate synthase	23	36	0.447	515	56672	6.5	U	0	36	0.0699029
CTK_C27050	Bifunctional chorismate mutase/ prephenate dehydratase	6	13	0.292	277	32122	7.4	U	0	13	0.0469314
CTK_C27060	Chorismate synthase	16	32	0.414	360	39070	6.7	U	0	32	0.0888889
CTK_C27070	3-phosphoshikimate 1-carboxyvinyltransferase	16	26	0.429	422	46534	7.6	U	0	26	0.0616114
CTK_C27080	TyrA	9	13	0.329	286	31976	6.9	U	0	13	0.0454545
CTK_C27090	AroF	21	72	0.42	343	37965	6.1	U	0	72	0.209913
CTK_C27110	Putative molybdenum utilization protein ModD	3	4	0.135	281	31188	7.7	U	0	4	0.0142349
CTK_C27220	Prolyl oligopeptidase family protein	2	2	0.133	256	28711	5.3	U	0	2	0.0078125
CTK_C27240	Nitroreductase	2	2	0.204	167	18892	7.2	U	0	2	0.011976
CTK_C27250	4Fe-4S binding domain protein	4	6	0.165	370	40335	8	U	0	6	0.0162162
CTK_C27260	Predicted methyltransferase	4	6	0.118	372	42264	6.7	U	0	6	0.016129
CTK_C27290	MOSC domain containing protein	4	8	0.399	143	15561	8.8	U	0	8	0.0559441
CTK_C27310	Predicted ATP-dependent RNA helicase	2	3	0.044	481	54431	9.3	U	0	3	0.00623701
CTK_C27400	dithiobiotin synthetase	7	23	0.27	241	26593	5.4	U	0	23	0.0954357
CTK_C27410	Adenosylmethionine-8-amino-7-oxononanoate transaminase	14	22	0.283	448	51106	7.1	U	0	22	0.0491071
CTK_C27430	Glutamate-1-semialdehyde 2,1-aminomutase	15	39	0.42	424	46731	6.1	U	0	39	0.0919811
CTK_C27440	hypothetical protein CarbS_02055	2	2	0.194	93	10888	7.2	U	0	2	0.0215054
CTK_C27600	Type I restriction-modification system, M subunit	6	10	0.134	529	59752	5	U	0	10	0.0189036
CTK_C27620	Type I restriction enzyme, endonuclease subunit	5	9	0.083	1069	122860	5.6	U	0	9	0.00841908
CTK_C27650	Pyruvate kinase	55	216	0.663	472	51036	6.2	U	0	216	0.457627
CTK_C27660	6-phosphofructokinase	15	55	0.396	318	34000	5.8	U	0	55	0.172956
CTK_C27670	DNA polymerase III, alpha subunit	3	3	0.058	1158	132903	6.5	U	0	3	0.00259067
CTK_C27700	Putative sporulation transcription regulator WhiA	2	3	0.069	317	36194	9.1	U	0	3	0.00946372
CTK_C27710	Putative uncharacterized protein	2	3	0.05	443	49119	9	U	0	3	0.00677201
CTK_C27720	UPF0042 nucleotide-binding protein CcarbDRAFT_0373	3	11	0.156	294	33582	8.4	U	0	11	0.037415
CTK_C27730	UDP-N-acetylenolpyruvoylglucosamine reductase	9	19	0.312	304	33394	8.8	U	0	19	0.0625
CTK_C27760	Predicted peptidoglycan synthetase	4	8	0.147	475	51020	9.1	U	0	8	0.0168421
CTK_C27790	UvrABC system protein A	12	16	0.153	940	104565	8.4	U	0	16	0.0170213
CTK_C27800	UvrABC system protein B	3	7	0.042	662	75822	7.6	U	0	7	0.010574
CTK_C27820	Predicted protease	10	21	0.289	391	43580	9.3	U	0	21	0.0537084
CTK_C27830	Cell division protein FtsX	5	8	0.152	296	32948	9.8	U	0	8	0.027027
CTK_C27840	Predicted ATPase involved in cell division	4	12	0.211	228	25411	9.6	U	0	12	0.0526316
CTK_C27870	Alanine racemase	3	9	0.111	387	44056	7.3	U	0	9	0.0232558
CTK_C27890	Uncharacterized protein	8	13	0.204	500	54597	7.9	U	0	13	0.026
CTK_C27930	NADH dehydrogenase	13	23	0.264	443	48755	8.5	U	0	23	0.0519187
CTK_C27950	Putative uncharacterized protein	8	15	0.248	475	51600	5	U	0	15	0.0315789
CTK_C27960	Predicted rubrerythrin	14	27	0.613	181	20091	5.7	U	0	27	0.149171
CTK_C27970	Mannose-6-phosphate isomerase	2	2	0.058	327	37419	6.9	U	0	2	0.00611621
CTK_C27980	Predicted methyl-accepting chemotaxis protein	5	17	0.07	571	62212	5.3	U	0	17	0.0297723
CTK_C27990	UDP-glucose 4-epimerase	5	8	0.134	328	36148	7.1	U	0	8	0.0243902
CTK_C28090	Transcriptional regulator	2	2	0.219	137	15986	9	U	0	2	0.0145985
CTK_C28120	NADP-dependent isopropanol dehydrogenase	2	2	0.088	351	37632	6	U	0	2	0.00569801
CTK_C28140	O-acetylhomoserine sulfhydrylase	27	65	0.553	427	46117	6.1	U	0	65	0.152225
CTK_C28150	Spermidine synthase	7	16	0.307	290	33426	5.1	U	0	16	0.0551724
CTK_C28170	O-acetyl-L-homoserine sulfhydrylase	12	19	0.367	409	44965	8.1	U	0	19	0.0464548
CTK_C28180	Sulfite reductase, beta subunit	62	155	0.598	772	86849	7.8	U	0	155	0.200777
CTK_C28190	Uncharacterized protein	2	2	0.154	136	15937	6.2	U	0	2	0.0147059
CTK_C28200	Uncharacterized protein	14	58	0.496	276	29840	5.9	U	0	58	0.210145
CTK_C28210	Uncharacterized protein	10	18	0.69	71	8048	4.4	U	0	18	0.253521
CTK_C28230	Fructose-2,6-bisphosphatase	10	19	0.505	204	22932	9.1	U	0	19	0.0931373
CTK_C28360	Phosphoglucosamine mutase	20	54	0.377	454	49375	5.7	U	0	54	0.118943
CTK_C28410	Thioredoxin-disulfide reductase	7	13	0.337	288	31506	6.6	U	0	13	0.0451389
CTK_C28420	Thioredoxin	9	25	0.457	105	11681	5.2	U	0	25	0.238095
CTK_C28430	TPR-repeat-containing protein	2	2	0.047	407	47380	8.9	U	0	2	0.004914
CTK_C28440	Phosphoenolpyruvate-protein phosphotransferase	36	78	0.657	537	59515	5.2	U	0	78	0.145251
CTK_C28490	Hydro-lyase, Fe-S type, tartrate/fumarate subfamily, alpha subunit	8	14	0.246	280	30575	8	U	0	14	0.05
CTK_C28500	Transcriptional regulator, GntR family	2	2	0.091	329	37779	8.9	U	0	2	0.00607903
CTK_C28530	30S ribosomal protein S9	3	11	0.246	130	14612	10.6	U	0	11	0.0846154
CTK_C28560	Energy-coupling factor transporter transmembrane protein EcfT	3	3	0.141	269	30390	9.9	U	0	3	0.0111524
CTK_C28570	Predicted ABC-type cobalt transport system, ATPase component	8	18	0.377	284	31522	7.1	U	0	18	0.0633803
CTK_C28580	Predicted ABC-type cobalt transport system, ATPase component	4	7	0.171	281	31721	5.6	U	0	7	0.024911
CTK_C28590	50S ribosomal protein L17	7	15	0.425	113	13085	10.2	U	0	15	0.132743
CTK_C28600	DNA-directed RNA polymerase subunit alpha	27	56	0.571	315	35263	4.9	U	0	56	0.177778
CTK_C28610	30S ribosomal protein S4	12	36	0.379	206	23779	9.7	U	0	36	0.174757
CTK_C28620	30S ribosomal protein S11	10	30	0.515	132	14078	10.8	U	0	30	0.227273
CTK_C28630	30S ribosomal protein S13	4	10	0.46	124	14174	10.9	U	0	10	0.0806452
CTK_C28640	50S ribosomal protein L36	5	10	0.541	37	4295	10.2	U	0	10	0.27027
CTK_C28650	Translation initiation factor IF-1	4	7	0.361	72	8170	7.4	U	0	7	0.0972222
CTK_C28660	Methionine aminopeptidase	3	4	0.111	252	27583	6	U	0	4	0.015873
CTK_C28670	Adenylate kinase	15	37	0.59	222	24703	8	U	0	37	0.166667
CTK_C28680	Protein translocase subunit SecY	2	3	0.047	426	47043	9.8	U	0	3	0.00704225
CTK_C28690	50S ribosomal protein L15	8	35	0.399	148	16000	10.7	U	0	35	0.236486
CTK_C28700	50S ribosomal protein L30	4	11	0.407	59	6675	10	U	0	11	0.186441
CTK_C28710	30S ribosomal protein S5	9	76	0.582	165	17286	9.8	U	0	76	0.460606
CTK_C28720	50S ribosomal protein L18	7	36	0.429	119	13380	10	U	0	36	0.302521
CTK_C28730	50S ribosomal protein L6	9	45	0.428	180	19939	9.6	U	0	45	0.25
CTK_C28740	30S ribosomal protein S8	12	98	0.553	132	14779	9.2	U	0	98	0.742424
CTK_C28760	50S ribosomal protein L5	18	47	0.663	181	20603	9.4	U	0	47	0.259669
CTK_C28770	50S ribosomal protein L24	10	20	0.438	105	11662	9.9	U	0	20	0.190476
CTK_C28780	50S ribosomal protein L14	9	23	0.566	122	13289	10.1	U	0	23	0.188525
CTK_C28790	30S ribosomal protein S17	6	11	0.417	84	9818	10.3	U	0	11	0.130952
CTK_C28800	UPI000289917E related cluster	2	5	0.286	70	8293	9.6	U	0	5	0.0714286
CTK_C28810	50S ribosomal protein L16	4	19	0.313	147	16617	10.1	U	0	19	0.129252
CTK_C28820	30S ribosomal protein S3	17	79	0.435	223	24797	9.9	U	0	79	0.35426
CTK_C28830	50S ribosomal protein L22	4	19	0.523	111	12261	9.7	U	0	19	0.171171
CTK_C28840	30S ribosomal protein S19	10	34	0.59	100	11332	10.2	U	0	34	0.34
CTK_C28850	50S ribosomal protein L2	17	86	0.462	277	30270	10.3	U	0	86	0.310469
CTK_C28860	50S ribosomal protein L23	5	17	0.469	98	11385	9.4	U	0	17	0.173469
CTK_C28870	50S ribosomal protein L4	10	35	0.35	206	22749	10	U	0	35	0.169903
CTK_C28880	50S ribosomal protein L3	27	67	0.531	209	22978	9.9	U	0	67	0.320574
CTK_C28890	30S ribosomal protein S10	10	26	0.588	102	11493	9.8	U	0	26	0.254902
CTK_C28900	Elongation factor Tu	47	657	0.675	397	43621	5.3	U	0	657	1.65491
CTK_C28910	Elongation factor G	72	329	0.679	689	76330	5.1	U	0	329	0.477504
CTK_C28920	30S ribosomal protein S7	21	79	0.538	156	18025	9.8	U	0	79	0.50641
CTK_C28940	Ribosomal protein L7Ae-like protein	2	3	0.38	79	8589	9.3	U	0	3	0.0379747
CTK_C28950	DNA-directed RNA polymerase subunit beta'	54	118	0.415	1180	131637	8.8	U	0	118	0.1
CTK_C28960	DNA-directed RNA polymerase subunit beta	59	129	0.46	1243	139871	5.2	U	0	129	0.103781
CTK_C28970	50S ribosomal protein L7/L12	17	337	0.705	122	12669	4.9	U	0	337	2.7623
CTK_C28980	50S ribosomal protein L10	10	48	0.527	167	18685	6.3	U	0	48	0.287425
CTK_C28990	50S ribosomal protein L1	13	51	0.349	229	24873	9.4	U	0	51	0.222707
CTK_C29000	50S ribosomal protein L11	11	39	0.511	141	14715	10.1	U	0	39	0.276596
CTK_C29010	Transcription termination/antitermination protein nusG	8	22	0.358	173	19781	6.1	U	0	22	0.127168
CTK_C29020	Uncharacterized protein	2	3	0.224	76	8518	9.6	U	0	3	0.0394737
CTK_C29030	50S ribosomal protein L33	3	3	0.531	49	5898	9.7	U	0	3	0.0612245
CTK_C29040	Elongation factor Tu	47	657	0.675	397	43621	5.3	U	0	657	1.65491
CTK_C29050	RNA polymerase factor sigma-70	2	2	0.099	213	24698	5.6	U	0	2	0.00938967
CTK_C29070	RNA methyltransferase, TrmH family, group 3	11	14	0.443	262	29044	8.8	U	0	14	0.0534351
CTK_C29090	Cysteine--tRNA ligase	17	29	0.308	465	54242	6.2	U	0	29	0.0623656
CTK_C29100	2-C-methyl-D-erythritol 4-phosphate cytidylyltransferase	3	3	0.133	233	26604	8	U	0	3	0.0128755
CTK_C29130	DNA integrity scanning protein DisA	7	14	0.303	357	40512	6	U	0	14	0.0392157
CTK_C29140	DNA repair protein radA	5	5	0.154	455	50373	8.8	U	0	5	0.010989
CTK_C29150	ATP-dependent Clp protease ATP-binding subunit ClpC	49	120	0.521	812	91603	6.7	U	0	120	0.147783
CTK_C29160	Putative ATP:guanido phosphotransferase CKR_0155	10	18	0.311	347	39546	6.9	U	0	18	0.0518732
CTK_C29170	Uncharacterized protein	6	8	0.311	177	20109	7.6	U	0	8	0.0451977
CTK_C29200	Putative foldase related protein	12	18	0.421	247	28259	5.7	U	0	18	0.0728745
CTK_C29240	UDP-N-acetylmuramoylalanine--D-glutamate ligase	16	31	0.371	458	50801	8.7	U	0	31	0.0676856
CTK_C29250	Glycine--tRNA ligase	13	22	0.236	461	53397	6	U	0	22	0.0477223
CTK_C29260	Lysine--tRNA ligase	22	57	0.404	500	58394	5.4	U	0	57	0.114
CTK_C29270	Transcription elongation factor GreA	6	11	0.434	159	18030	4.8	U	0	11	0.0691824
CTK_C29300	Type III pantothenate kinase	8	18	0.268	265	29115	7.2	U	0	18	0.0679245
CTK_C29310	Uncharacterized protein	14	47	0.641	128	14165	8	U	0	47	0.367188
CTK_C29320	ATP-dependent zinc metalloprotease FtsH	23	43	0.33	600	66243	6.4	U	0	43	0.0716667
CTK_C29330	Hypoxanthine-guanine phosphoribosyltransferase	8	13	0.348	181	20717	6.1	U	0	13	0.0718232
CTK_C29360	Predicted ribosomal protein	8	12	0.257	136	15448	9.4	U	0	12	0.0882353
CTK_C29410	DNA-binding protein HU	6	62	0.582	91	10126	9.5	U	0	62	0.681319
CTK_C29420	Putative uncharacterized protein	7	12	0.143	481	55266	5.2	U	0	12	0.024948
CTK_C29450	Foldase protein PrsA	19	32	0.472	341	38279	9.2	U	0	32	0.0938416
CTK_C29460	Predicted transcription-repair coupling factor	3	4	0.034	1176	135943	7.8	U	0	4	0.00340136
CTK_C29500	Predicted sensory transduction protein	2	2	0.109	229	26500	5	U	0	2	0.00873362
CTK_C29510	Ribose-phosphate pyrophosphokinase	21	61	0.601	328	36162	6.2	U	0	61	0.185976
CTK_C29520	Bifunctional protein GlmU	13	29	0.357	456	50081	7.8	U	0	29	0.0635965
CTK_C29530	Putative septation protein SpoVG	8	21	0.532	79	9077	5.5	U	0	21	0.265823
CTK_C29560	UDP-N-acetylmuramate--L-alanine ligase	13	26	0.253	459	51061	7.1	U	0	26	0.0566449
CTK_C29580	4Fe-4S binding domain protein	13	22	0.304	448	49458	5.4	U	0	22	0.0491071
CTK_C29600	Predicted membrane protein	3	4	0.248	113	12452	7.5	U	0	4	0.0353982
CTK_C29620	Cobalt transport protein ATP-binding subunit	5	10	0.162	277	30694	9.1	U	0	10	0.0361011
CTK_C29700	Predicted methyl-accepting chemotaxis protein	12	21	0.27	599	67023	5.3	U	0	21	0.0350584
CTK_C29710	Helix-turn-helix domain-containing protein	6	8	0.288	222	25490	9.4	U	0	8	0.036036
CTK_C29720	Putative uncharacterized protein	6	14	0.308	130	15134	9	U	0	14	0.107692
CTK_C29730	Glutamate racemase	8	14	0.285	263	29520	8.9	U	0	14	0.0532319
CTK_C29740	GlnA	47	149	0.629	631	71169	5.3	U	0	149	0.236133
CTK_C29750	Putative uncharacterized protein	2	2	0.132	182	21922	9.6	U	0	2	0.010989
CTK_C29770	UDP-N-acetylglucosamine 1-carboxyvinyltransferase	21	45	0.443	418	44320	6.6	U	0	45	0.107656
CTK_C29810	Putative uncharacterized protein	6	11	0.355	166	19205	8.1	U	0	11	0.0662651
CTK_C29820	Asparagine--tRNA ligase	19	54	0.361	463	53152	5.8	U	0	54	0.116631
CTK_C29850	GlgD	4	4	0.138	370	42872	7.1	U	0	4	0.0108108
CTK_C29860	Glucose-1-phosphate adenylyltransferase	3	5	0.133	383	42714	8.1	U	0	5	0.0130548
CTK_C29880	Phosphorylase	8	11	0.142	812	93806	8.3	U	0	11	0.0135468
CTK_C29890	Glycogen synthase	4	8	0.095	475	55193	6.2	U	0	8	0.0168421
CTK_C29900	1,4-alpha-glucan branching enzyme GlgB	2	2	0.027	638	75333	9	U	0	2	0.0031348
CTK_C29920	Putative GTP-binding protien TM0445	6	13	0.209	401	44505	8.2	U	0	13	0.032419
CTK_C29930	Putative uncharacterized protein	3	5	0.215	163	19014	5.1	U	0	5	0.0306748
CTK_C29960	Ferritin	13	53	0.653	173	19992	4.7	U	0	53	0.306358
CTK_C29970	Acetyl-coenzyme A carboxylase carboxyl transferase subunit alpha	10	23	0.349	281	31512	7.3	U	0	23	0.0818505
CTK_C29980	Acetyl-coenzyme A carboxylase carboxyl transferase subunit beta	5	6	0.234	291	32629	8.5	U	0	6	0.0206186
CTK_C29990	Biotin carboxylase	13	33	0.189	450	49920	5.7	U	0	33	0.0733333
CTK_C30010	AccB	10	19	0.515	165	18550	4.8	U	0	19	0.115152
CTK_C30020	3-oxoacyl-[acyl-carrier-protein] synthase 2	12	40	0.415	412	43854	5.9	U	0	40	0.0970874
CTK_C30030	3-oxoacyl-[acyl-carrier-protein] reductase	20	61	0.5	248	26368	9.4	U	0	61	0.245968
CTK_C30040	Malonyl CoA-acyl carrier protein transacylase	13	30	0.463	311	33629	7.2	U	0	30	0.096463
CTK_C30050	Enoyl-[acyl-carrier protein] reductase	7	10	0.262	313	33461	8.4	U	0	10	0.0319489
CTK_C30060	3-oxoacyl-[acyl-carrier-protein] synthase 3	6	10	0.281	324	35003	6.1	U	0	10	0.0308642
CTK_C30080	Putative uncharacterized protein	7	16	0.246	358	38939	9	U	0	16	0.0446927
CTK_C30090	Putative DNA replication protein DnaD	2	2	0.076	328	38555	8.6	U	0	2	0.00609756
CTK_C30100	DnaC-related protein	7	9	0.211	327	38570	9.3	U	0	9	0.0275229
CTK_C30150	Predicted acyl-acyl carrier protein thioesterase	3	3	0.095	253	29998	8.6	U	0	3	0.0118577
CTK_C30160	Adenylosuccinate synthetase	20	37	0.463	428	47299	6.2	U	0	37	0.0864486
CTK_C30170	Uncharacterized protein	11	15	0.271	469	52199	8.5	U	0	15	0.0319829
CTK_C30310	Uncharacterized protein	7	11	0.221	344	39450	8.9	U	0	11	0.0319767
CTK_C30370	ATP-dependent protease LA	19	31	0.291	636	70921	7.8	U	0	31	0.0487421
CTK_C30380	50S ribosomal protein L9	12	19	0.537	147	16527	9.7	U	0	19	0.129252
CTK_C30420	30S ribosomal protein S18	4	8	0.353	85	9967	10.7	U	0	8	0.0941176
CTK_C30430	Single-stranded DNA-binding protein	3	5	0.279	147	16436	5.2	U	0	5	0.0340136
CTK_C30440	30S ribosomal protein S6	8	23	0.589	95	10953	6.5	U	0	23	0.242105
CTK_C30470	Putative uncharacterized protein	2	3	0.326	86	9997	9.7	U	0	3	0.0348837
CTK_C30480	Uncharacterized protein	2	2	0.097	351	39564	9.6	U	0	2	0.00569801
CTK_C30520	Putative spo0J	6	9	0.229	284	32548	8.9	U	0	9	0.0316901
CTK_C30530	Cobyrinic acid ac-diamide synthase	5	7	0.29	259	28857	5.6	U	0	7	0.027027
CTK_C30560	tRNA uridine 5-carboxymethylaminomethyl modification enzyme MnmG	7	10	0.134	632	71127	8.6	U	0	10	0.0158228
CTK_C30570	tRNA modification GTPase MnmE	3	5	0.087	461	51385	5.3	U	0	5	0.010846
CTK_C30580	Predicted RNA-binding protein	5	7	0.241	203	23585	9.4	U	0	7	0.0344828
CTK_C30620	50S ribosomal protein L34	3	6	0.182	44	5599	12.5	U	0	6	0.136364
CTK_P00110	No hits found	2	2	0.304	69	7989	10	U	0	2	0.0289855
CTK_P00240	Uncharacterized protein	2	2	0.084	202	23896	9.5	U	0	2	0.00990099
CTK_P00250	Uncharacterized protein (NN.term domain homologous to B.subtilis (Gi|833839))	20	34	0.389	409	47263	5.4	U	0	34	0.0831296
CTK_P00280	Uncharacterized protein	3	7	0.479	73	8199	8.4	U	0	7	0.0958904
CTK_P00300	No hits found	3	6	0.397	63	7410	5.4	U	0	6	0.0952381
CTK_P00350	Uncharacterized protein	2	4	0.193	202	23580	5.7	U	0	4	0.019802
CTK_P00360	Conjugation protein	3	6	0.075	670	77777	7.7	U	0	6	0.00895522
CTK_P00370	Uncharacterized protein	2	2	0.062	437	50363	9.4	U	0	2	0.00457666
CTK_P00410	Conjugation protein	3	3	0.081	543	61999	5	U	0	3	0.00552486
CTK_P00470	UPI0001E2C7B0 related cluster	3	4	0.183	175	20728	9.4	U	0	4	0.0228571
CTK_P00480	No hits found	3	5	0.299	117	14039	4.9	U	0	5	0.042735
CTK_P00580	Arsenical resistance operon trans-acting repressor ArsD	5	9	0.398	123	13515	7.5	U	0	9	0.0731707
CTK_P00590	Arsenical pump-driving ATPase	7	8	0.188	581	64638	5.3	U	0	8	0.0137694
CTK_P00610	ArsC	3	4	0.257	136	15434	6	U	0	4	0.0294118
CTK_P00660	SIR2-like domain protein	2	2	0.018	1246	145821	7.1	U	0	2	0.00160514
CTK_P00700	Uncharacterized protein	12	22	0.528	216	24147	8.3	U	0	22	0.101852
CTK_P00740	No hits found	3	7	0.344	125	13947	9	U	0	7	0.056

## Sheet: C6
Locus	Descriptive Name	Sequence Count	Spectrum Count	Sequence Coverage	Length	MolWt	pI	Validation Status	HRedundancy	LRedundancy	SpC/L
CTK_C00010	chromosomal replication initiator protein	11	21	0.265	446	50940	8.1	U	0	21	0.0470852
CTK_C00020	DNA polymerase III subunit beta	5	9	0.174	367	41458	4.9	U	0	9	0.0245232
CTK_C00060	DNA gyrase subunit B	10	16	0.185	637	71593	6.4	U	0	16	0.0251177
CTK_C00070	DNA gyrase subunit A	17	26	0.252	813	91781	6.9	U	0	26	0.0319803
CTK_C00090	transcriptional regulator	2	7	0.158	171	19355	7.6	U	0	7	0.0409357
CTK_C00100	UPF0182 protein CLJU_c00140	9	17	0.127	907	104684	9.1	U	0	17	0.0187431
CTK_C00130	Serine--tRNA ligase	16	46	0.404	426	49108	6.5	U	0	46	0.107981
CTK_C00170	Putative uncharacterized protein	4	8	0.223	184	21808	8.2	U	0	8	0.0434783
CTK_C00210	Predicted transcriptional regulator	2	3	0.107	197	22711	5.5	U	0	3	0.0152284
CTK_C00230	Putative uncharacterized protein	2	7	0.242	99	11228	9.1	U	0	7	0.0707071
CTK_C00270	DNA polymerase III subunit gamma/tau	2	3	0.05	543	62709	7.2	U	0	3	0.00552486
CTK_C00280	Nucleoid-associated protein CA_C0126	7	49	0.491	114	12289	5	U	0	49	0.429825
CTK_C00330	NADH pyrophosphatase	3	4	0.203	172	19697	7	U	0	4	0.0232558
CTK_C00340	Putative uncharacterized protein	4	24	0.263	228	24789	8.9	U	0	24	0.105263
CTK_C00360	Predicted aminotransferase	19	40	0.463	356	40426	8.8	U	0	40	0.11236
CTK_C00380	Uncharacterized protein	2	4	0.067	415	48218	6.3	U	0	4	0.00963855
CTK_C00400	Predicted HD superfamily hydrolase, metal-dependent	3	4	0.177	164	19108	8.7	U	0	4	0.0243902
CTK_C00410	Predicted hydrolase	2	2	0.032	341	37810	5.5	U	0	2	0.0058651
CTK_C00420	Predicted hydrolase	3	4	0.125	337	37534	7.6	U	0	4	0.0118694
CTK_C00430	Uncharacterized protein	5	17	0.189	323	35788	5.4	U	0	17	0.0526316
CTK_C00480	NpdA	6	18	0.183	240	26655	7.5	U	0	18	0.075
CTK_C00490	LD-carboxypeptidase	3	6	0.116	311	35067	7	U	0	6	0.0192926
CTK_C00530	thymidylate kinase	2	2	0.053	228	26750	8.1	U	0	2	0.00877193
CTK_C00560	Predicted peptidase	3	4	0.102	304	34489	5.4	U	0	4	0.0131579
CTK_C00590	flagellar motor protein MotA	4	20	0.178	264	28519	5.2	U	0	20	0.0757576
CTK_C00600	flagellar motor protein MotB	3	5	0.12	259	29011	9.6	U	0	5	0.019305
CTK_C00630	Uncharacterized protein	4	6	0.104	364	39319	9.6	U	0	6	0.0164835
CTK_C00640	Uncharacterized protein	5	9	0.432	81	9240	7.8	U	0	9	0.111111
CTK_C00650	poly(A) polymerase	2	2	0.037	464	54389	8.6	U	0	2	0.00431034
CTK_C00670	Predicted transcriptional regulator	10	16	0.408	218	25084	6.4	U	0	16	0.0733945
CTK_C00690	Putative uncharacterized protein	4	11	0.251	199	23426	6.1	U	0	11	0.0552764
CTK_C00730	Putative cell wall hydrolase	7	14	0.205	497	55091	8.7	U	0	14	0.028169
CTK_C00750	Methionine--tRNA ligase	5	9	0.108	646	73418	8	U	0	9	0.0139319
CTK_C00760	Malic protein NAD-binding	13	24	0.25	543	59526	5.5	U	0	24	0.0441989
CTK_C00840	Uncharacterized protein	4	6	0.118	450	51994	9.2	U	0	6	0.0133333
CTK_C00860	Predicted nucleotide-binding protein	8	18	0.188	293	32101	7.6	U	0	18	0.0614334
CTK_C00900	Anaerobic ribonucleoside-triphosphate reductase	18	37	0.259	702	79540	7.5	U	0	37	0.0527066
CTK_C00930	Hydrolase	5	12	0.284	211	24073	6.6	U	0	12	0.056872
CTK_C00950	Isoleucine--tRNA ligase	33	69	0.328	1035	120649	5.9	U	0	69	0.0666667
CTK_C00960	catabolite control protein A	9	13	0.363	331	37157	5.3	U	0	13	0.0392749
CTK_C00980	Uncharacterized protein	27	48	0.229	1368	160523	9	U	0	48	0.0350877
CTK_C01000	Mannose-1-phosphate guanylyltransferase	8	9	0.293	355	40577	8.9	U	0	9	0.0253521
CTK_C01020	Putative 3-methyladenine DNA glycosylase	3	5	0.123	203	23436	9	U	0	5	0.0246305
CTK_C01040	UPF0272 CLJU_c01960	10	15	0.194	402	45574	6.8	U	0	15	0.0373134
CTK_C01050	1-(5-phosphoribosyl)-5-amino-4-imidazole-carboxylate (AIR) carboxylase	3	3	0.12	249	26862	8.8	U	0	3	0.0120482
CTK_C01060	Putative Fe-S oxidoreductase	27	67	0.477	463	53018	8.1	U	0	67	0.144708
CTK_C01070	Predicted solute-binding protein	2	3	0.05	424	48978	8.9	U	0	3	0.00707547
CTK_C01140	Uncharacterized protein	7	10	0.176	335	40335	8.3	U	0	10	0.0298507
CTK_C01160	Uncharacterized protein	4	11	0.41	78	8836	10.3	U	0	11	0.141026
CTK_C01170	Putative uncharacterized protein	20	55	0.391	519	58429	4.6	U	0	55	0.105973
CTK_C01200	4-diphosphocytidyl-2-C-methyl-D-erythritol kinase	3	3	0.104	280	31417	9.2	U	0	3	0.0107143
CTK_C01290	CTP synthase	13	25	0.259	544	61010	6.4	U	0	25	0.0459559
CTK_C01300	Transcription termination factor Rho	11	19	0.211	492	55862	9	U	0	19	0.0386179
CTK_C01310	50S ribosomal protein L31	5	9	0.629	70	7910	9.3	U	0	9	0.128571
CTK_C01320	Thymidine kinase	4	5	0.26	200	22954	8.4	U	0	5	0.025
CTK_C01350	Peptide chain release factor 1	11	21	0.261	356	40602	5.3	U	0	21	0.0589888
CTK_C01380	Putative translation factor	7	14	0.24	350	38616	7.4	U	0	14	0.04
CTK_C01400	Ribose 5-phosphate isomerase	6	7	0.409	149	16341	7	U	0	7	0.0469799
CTK_C01410	Uracil phosphoribosyltransferase	6	18	0.354	209	22897	7	U	0	18	0.0861244
CTK_C01440	UDP-N-acetylglucosamine 2-epimerase	2	3	0.042	384	43631	6.7	U	0	3	0.0078125
CTK_C01450	Thiolase	65	1969	0.725	393	41403	8.9	U	0	1969	5.01018
CTK_C01470	ATP synthase subunit a	4	7	0.226	190	20719	9.1	U	0	7	0.0368421
CTK_C01490	ATP synthase subunit b	4	7	0.252	159	18259	7.5	U	0	7	0.0440252
CTK_C01500	ATP synthase subunit delta	7	11	0.302	179	21022	5.9	U	0	11	0.0614525
CTK_C01510	ATP synthase subunit alpha	14	53	0.296	504	55138	5.5	U	0	53	0.105159
CTK_C01520	ATP synthase gamma chain	9	39	0.369	282	31456	9.1	U	0	39	0.138298
CTK_C01530	ATP synthase subunit beta	27	130	0.684	465	51013	5.3	U	0	130	0.27957
CTK_C01540	ATP synthase epsilon chain	3	5	0.273	132	14957	6	U	0	5	0.0378788
CTK_C01580	Putative peptidase	4	7	0.184	239	26431	9.6	U	0	7	0.0292887
CTK_C01600	MreB/Mbl protein	14	40	0.453	342	36593	5.3	U	0	40	0.116959
CTK_C01620	S-adenosylmethionine synthase	27	76	0.524	391	43133	6	U	0	76	0.194373
CTK_C01670	Predicted ribosome-associated protein	6	33	0.312	176	20304	9.1	U	0	33	0.1875
CTK_C01680	Protein translocase subunit SecA	27	53	0.329	852	97496	6.1	U	0	53	0.0622066
CTK_C01690	Peptide chain release factor B	6	9	0.234	329	37334	5.2	U	0	9	0.0273556
CTK_C01710	Uncharacterized protein	13	26	0.393	359	39778	8	U	0	26	0.0724234
CTK_C01720	Predicted ABC transporter, ATPase component	3	3	0.122	229	26087	7	U	0	3	0.0131004
CTK_C01730	Uncharacterized protein	7	11	0.21	395	43017	8.4	U	0	11	0.0278481
CTK_C01790	Putative uncharacterized protein	2	2	0.037	675	76618	5.2	U	0	2	0.00296296
CTK_C01840	Leucine--tRNA ligase	20	30	0.277	811	93594	6.9	U	0	30	0.0369914
CTK_C01860	Uncharacterized protein	2	3	0.07	200	22738	5.7	U	0	3	0.015
CTK_C01890	Fructose-bisphosphate aldolase	24	277	0.674	310	33175	5.3	U	0	277	0.893548
CTK_C01940	L-serine dehydratase, iron-sulfur-dependent, alpha subunit	5	11	0.238	290	30498	5.4	U	0	11	0.037931
CTK_C01950	Polyphosphate kinase	2	2	0.037	709	81860	8.5	U	0	2	0.00282087
CTK_C01970	Ppx/GppA phosphatase family protein	6	9	0.18	500	57347	8.5	U	0	9	0.018
CTK_C02030	Putative kinase	2	4	0.064	299	33349	6.2	U	0	4	0.0133779
CTK_C02090	Cysteine synthase	10	27	0.343	303	32282	7.5	U	0	27	0.0891089
CTK_C02130	endonuclease III	2	2	0.136	213	24106	8.6	U	0	2	0.00938967
CTK_C02140	Putative competence-damage inducible protein	9	24	0.273	410	44903	8.4	U	0	24	0.0585366
CTK_C02150	Uncharacterized protein	5	7	0.211	389	42839	9.2	U	0	7	0.0179949
CTK_C02200	Putative tRNA (cytidine(34)-2'-O)-methyltransferase	2	3	0.123	155	17904	7.4	U	0	3	0.0193548
CTK_C02210	Putative degV protein	6	9	0.262	279	31078	8.1	U	0	9	0.0322581
CTK_C02220	Thioredoxin reductase	11	28	0.39	308	33527	5.5	U	0	28	0.0909091
CTK_C02240	Predicted transcription regulator	6	9	0.21	343	37655	8	U	0	9	0.0262391
CTK_C02250	Glyceraldehyde-3-phosphate dehydrogenase	26	122	0.734	334	35972	6.9	U	0	122	0.365269
CTK_C02260	Phosphoglycerate kinase	43	293	0.686	398	42542	6.3	U	0	293	0.736181
CTK_C02270	Triosephosphate isomerase	17	212	0.512	248	27006	6	U	0	212	0.854839
CTK_C02280	2,3-bisphosphoglycerate-independent phosphoglycerate mutase	18	91	0.318	510	56586	6.2	U	0	91	0.178431
CTK_C02290	Enolase	39	587	0.698	431	46646	4.8	U	0	587	1.36195
CTK_C02370	Ribonuclease R	4	6	0.065	711	82110	6.6	U	0	6	0.00843882
CTK_C02430	Flavin reductase	2	2	0.125	192	21354	5.4	U	0	2	0.0104167
CTK_C02590	Molecular chaperone	6	14	0.104	566	63902	5.6	U	0	14	0.024735
CTK_C02610	PfkB domain protein	12	29	0.464	317	34055	4.9	U	0	29	0.0914826
CTK_C02670	Coat F domain-containing protein	3	4	0.321	84	9411	7.3	U	0	4	0.047619
CTK_C02700	D-isomer specific 2-hydroxyacid dehydrogenase NAD-binding protein	2	5	0.031	320	35543	8	U	0	5	0.015625
CTK_C02950	Nitroreductase	4	5	0.176	272	31242	8.6	U	0	5	0.0183824
CTK_C02990	Amino acid-binding ACT domain-containing protein	3	5	0.315	124	14005	5	U	0	5	0.0403226
CTK_C03080	Hydroxylamine reductase	6	7	0.128	546	59645	6.3	U	0	7	0.0128205
CTK_C03160	Predicted extracellular amino acid-binding protein	9	15	0.338	278	30628	9.3	U	0	15	0.0539568
CTK_C03180	Branched-chain amino acid aminotransferase/4-amino-4-deoxychorismate lyase	5	8	0.239	280	31848	5.7	U	0	8	0.0285714
CTK_C03200	Uncharacterized protein	10	19	0.375	283	32030	5.9	U	0	19	0.0671378
CTK_C03240	4 animobutyrate aminotransferase	3	6	0.094	424	46293	7.3	U	0	6	0.0141509
CTK_C03260	Uncharacterized protein	3	7	0.137	366	40660	6.2	U	0	7	0.0191257
CTK_C03270	Lactate dehydrogenase-like oxidoreductase	2	3	0.089	326	37146	5.7	U	0	3	0.00920245
CTK_C03600	Putative esterase	3	3	0.144	263	30024	6.6	U	0	3	0.0114068
CTK_C03620	Putative uncharacterized protein	3	8	0.289	152	17462	5.1	U	0	8	0.0526316
CTK_C03650	Glycosyltransferase, MGT family	2	3	0.061	395	44659	8.4	U	0	3	0.00759494
CTK_C03870	MerR family transcriptional regulator	5	9	0.49	149	16988	8.4	U	0	9	0.0604027
CTK_C03970	Cof-like hydrolase	4	4	0.201	273	30771	6.3	U	0	4	0.014652
CTK_C04000	CoA-disulfide reductase-related protein	22	53	0.312	813	88714	8	U	0	53	0.0651907
CTK_C04110	Uncharacterized protein	5	7	0.57	128	14512	6.6	U	0	7	0.0546875
CTK_C04240	Asparagine synthetase	6	8	0.101	613	69704	7.7	U	0	8	0.0130506
CTK_C04350	Sugar transporter	2	4	0.028	472	51733	9.6	U	0	4	0.00847458
CTK_C04380	Putative cell wall binding repeat 2-containing protein	6	24	0.295	349	35534	5.1	U	0	24	0.0687679
CTK_C04390	Uncharacterized protein	88	1293	0.697	1174	124097	4.8	U	0	1293	1.10136
CTK_C04400	Putative surface-layer protein	6	9	0.109	1102	116906	5	U	0	9	0.00816697
CTK_C04420	Putative uncharacterized protein	4	6	0.114	387	43635	5.3	U	0	6	0.0155039
CTK_C04430	Lipoprotein, putative	2	3	0.152	132	14298	9.9	U	0	3	0.0227273
CTK_C04440	Putative uncharacterized protein	3	13	0.135	282	32261	6.7	U	0	13	0.0460993
CTK_C04460	Uncharacterized protein	3	5	0.168	345	40878	6.1	U	0	5	0.0144928
CTK_C04470	Transporter	5	6	0.135	414	48651	7.6	U	0	6	0.0144928
CTK_C04510	HAD-superfamily hydrolase, subfamily IA, variant 3	5	7	0.263	217	24308	5.2	U	0	7	0.0322581
CTK_C04530	Putative uncharacterized protein	3	4	0.157	134	15621	6.8	U	0	4	0.0298507
CTK_C04540	Predicted phage infection protein	4	5	0.094	722	79240	8.3	U	0	5	0.00692521
CTK_C04550	Predicted phage infection protein	2	2	0.036	721	79576	8.9	U	0	2	0.00277393
CTK_C04610	Predicted cell wall binding protein	43	228	0.728	604	63736	5.6	U	0	228	0.377483
CTK_C04620	Predicted cell wall binding protein	14	34	0.409	445	46866	5.8	U	0	34	0.0764045
CTK_C04630	Predicted cell wall binding protein	22	69	0.605	433	46362	5.2	U	0	69	0.159353
CTK_C04640	Putative uncharacterized protein	9	28	0.343	344	37393	9.3	U	0	28	0.0813953
CTK_C04650	Putative capsular polysaccharide biosynthesis protein	5	11	0.301	226	25009	5.5	U	0	11	0.0486726
CTK_C04670	Predicted exopolysaccharide biosynthesis protein	5	11	0.331	236	25826	9	U	0	11	0.0466102
CTK_C04730	Uncharacterized protein	5	9	0.131	389	46389	8.9	U	0	9	0.0231362
CTK_C04770	Putative uncharacterized protein	14	34	0.394	363	41189	7.2	U	0	34	0.0936639
CTK_C04780	dTDP-glucose 4,6-dehydratase	11	23	0.292	349	40113	5.7	U	0	23	0.0659026
CTK_C04790	Glucose-1-phosphate thymidylyltransferase	3	8	0.153	294	33262	5.6	U	0	8	0.0272109
CTK_C04800	dTDP-4-dehydrorhamnose reductase	9	15	0.339	292	33268	8.2	U	0	15	0.0513699
CTK_C04810	dTDP-4-dehydrorhamnose 3,5-epimerase	3	6	0.17	182	20945	5.9	U	0	6	0.032967
CTK_C04960	Putative uncharacterized protein	5	7	0.167	430	47575	6.2	U	0	7	0.0162791
CTK_C05100	Transcriptional regulator	2	4	0.186	188	20901	7.9	U	0	4	0.0212766
CTK_C05160	[FeFe]-hydrogenase	5	7	0.083	577	63943	8.7	U	0	7	0.0121317
CTK_C05170	Membrane-associated protein	2	5	0.068	457	50855	5.5	U	0	5	0.0109409
CTK_C05180	metal-binding membrane protein	2	4	0.09	290	32108	9.1	U	0	4	0.0137931
CTK_C05270	Glutamine--fructose-6-phosphate aminotransferase [isomerizing]	16	33	0.245	609	67011	6	U	0	33	0.0541872
CTK_C05300	Phosphoenolpyruvate-dependent sugar phosphotransferase system, EIIA 2	2	2	0.116	146	16274	4.8	U	0	2	0.0136986
CTK_C05330	Transcriptional regulator with HTH domain and aminotransferase domain	4	6	0.153	391	44123	6.1	U	0	6	0.0153453
CTK_C05350	Predicted transcriptional regulator, DeoR family	3	4	0.15	260	28992	8.6	U	0	4	0.0153846
CTK_C05520	Transcriptional regulator	2	3	0.254	122	14340	7.4	U	0	3	0.0245902
CTK_C05620	Glutamate dehydrogenase	16	38	0.382	448	49557	7.5	U	0	38	0.0848214
CTK_C05810	Predicted methyl-accepting chemotaxis protein	13	35	0.299	571	62006	5	U	0	35	0.061296
CTK_C05950	Peptidase S8 and S53 subtilisin kexin sedolisin	3	5	0.123	416	44748	9.1	U	0	5	0.0120192
CTK_C05990	BC-type multidrug/protein/lipid transport system, membrane ATPase component	2	3	0.053	532	60454	7.3	U	0	3	0.0056391
CTK_C06040	2-enoate reductase	6	8	0.085	667	72891	8.2	U	0	8	0.011994
CTK_C06050	Predicted methyl-accepting chemotaxis protein	15	42	0.318	569	63149	5.1	U	0	42	0.0738137
CTK_C06100	Phosphopentomutase	2	2	0.053	393	44311	7	U	0	2	0.00508906
CTK_C06110	Pyrimidine-nucleoside phosphorylase	4	7	0.099	433	46185	6	U	0	7	0.0161663
CTK_C06130	Aspartate/tyrosine/aromatic aminotransferase	5	12	0.207	391	43342	6.2	U	0	12	0.0306905
CTK_C06150	Methyl-accepting chemotaxis protein signaling domain protein	7	11	0.194	666	73573	5.6	U	0	11	0.0165165
CTK_C06160	Alpha-acetolactate decarboxylase	4	5	0.176	238	27289	6.4	U	0	5	0.0210084
CTK_C06220	Putative uncharacterized protein	2	2	0.12	249	28847	5.9	U	0	2	0.00803213
CTK_C06240	Putative amidohydrolase	4	6	0.108	435	47438	7.3	U	0	6	0.0137931
CTK_C06270	branched-chain amino acid aminotransferase	14	48	0.441	304	34327	7.3	U	0	48	0.157895
CTK_C06300	Predicted transcriptional regulator, DeoR family	2	2	0.18	250	28306	7.4	U	0	2	0.008
CTK_C06310	1-phosphofructokinase	3	3	0.143	301	32866	8.6	U	0	3	0.00996678
CTK_C06320	Fructose-specific PTS (Phosphotransferase system) system enzyme IIABC component	4	7	0.088	627	66279	7.9	U	0	7	0.0111643
CTK_C06450	Ribonuclease HI	2	2	0.103	300	34302	8.6	U	0	2	0.00666667
CTK_C06510	Chaperone	40	119	0.396	863	97971	5.7	U	0	119	0.137891
CTK_C06520	Acetyl-CoA hydrolase	27	176	0.45	433	47716	6.8	U	0	176	0.406467
CTK_C06610	(Re)-citrate-synthase	13	25	0.292	449	51820	6.3	U	0	25	0.0556793
CTK_C06620	Aconitate hydratase/aconitase	35	106	0.499	641	69289	6.7	U	0	106	0.165367
CTK_C06630	Isocitrate dehydrogenase, NAD-dependent	11	54	0.341	334	36130	6	U	0	54	0.161677
CTK_C06640	Homoserine O-succinyltransferase	2	2	0.038	312	36301	6.3	U	0	2	0.00641026
CTK_C06670	Putative uncharacterized protein	4	10	0.229	227	24334	8	U	0	10	0.0440529
CTK_C06680	Bacterial extracellular solute-binding protein, family 3	9	15	0.338	278	30413	9.3	U	0	15	0.0539568
CTK_C06690	Uncharacterized protein	3	6	0.157	216	24063	8.6	U	0	6	0.0277778
CTK_C06700	ABC transporter related protein	2	2	0.085	259	29090	8.9	U	0	2	0.00772201
CTK_C06710	Argininosuccinate synthase	14	45	0.387	398	44643	6.1	U	0	45	0.113065
CTK_C06720	Argininosuccinate lyase	13	23	0.326	439	50239	6	U	0	23	0.0523918
CTK_C06740	Transcriptional regulator, AsnC family	5	11	0.243	173	19653	6.5	U	0	11	0.0635838
CTK_C06750	Asparaginyl-tRNA synthetase related protein	8	20	0.319	323	37773	5.7	U	0	20	0.0619195
CTK_C06770	Transcriptional regulator, RpiR family	3	3	0.407	135	14896	9.3	U	0	3	0.0222222
CTK_C06890	Putative uncharacterized protein	2	2	0.186	172	18676	7.1	U	0	2	0.0116279
CTK_C06900	Ferric uptake regulation protein FUR	3	4	0.276	145	17155	8.4	U	0	4	0.0275862
CTK_C06930	Predicted cation-transporting ATPase	4	6	0.073	875	95895	5.6	U	0	6	0.00685714
CTK_C07050	NAD synthetase (EC:6.3.1.5)	4	4	0.077	640	72786	6.6	U	0	4	0.00625
CTK_C07070	hypothetical protein	2	3	0.098	143	15933	9.2	U	0	3	0.020979
CTK_C07080	hypothetical protein	9	20	0.307	316	35042	6.7	U	0	20	0.0632911
CTK_C07170	Predicted nitrogen regulatory protein P-II	6	11	0.508	122	13435	7.2	U	0	11	0.0901639
CTK_C07180	Polysaccharide deacetylase family protein	2	3	0.109	284	32281	9.1	U	0	3	0.0105634
CTK_C07190	ATP-dependent helicase/deoxyribonuclease subunit	5	5	0.067	1145	132184	6.7	U	0	5	0.00436681
CTK_C07210	5'-nucleotidase SurE	7	12	0.335	251	27959	5.6	U	0	12	0.0478088
CTK_C07300	Uncharacterized protein	5	8	0.389	126	13603	6.7	U	0	8	0.0634921
CTK_C07320	Predicted methyltransferase	2	2	0.166	289	32534	8.2	U	0	2	0.00692042
CTK_C07330	UPI00019B0064 related cluster	3	5	0.195	190	22095	6.1	U	0	5	0.0263158
CTK_C07340	Dihydroorotase	3	3	0.093	420	46045	7.1	U	0	3	0.00714286
CTK_C07350	Methionine aminopeptidase	7	20	0.233	249	27372	6.3	U	0	20	0.0803213
CTK_C07410	Putative dehydrogenase	3	4	0.134	322	36241	7.8	U	0	4	0.0124224
CTK_C07420	L-lactate dehydrogenase	3	8	0.115	323	35343	5.3	U	0	8	0.0247678
CTK_C07690	Predicted hydrolase	3	4	0.145	297	33348	5.1	U	0	4	0.013468
CTK_C07750	Uncharacterized protein	5	14	0.472	178	19526	7.4	U	0	14	0.0786517
CTK_C07800	Putative basic membrane protein	4	4	0.131	375	41182	8.8	U	0	4	0.0106667
CTK_C07870	Diaminopropionate ammonia-lyase	5	8	0.16	407	44797	5.6	U	0	8	0.019656
CTK_C07880	N-acyl-D-amino-acid deacylase	7	10	0.157	528	59190	6.6	U	0	10	0.0189394
CTK_C07890	Putative deacetylase	4	5	0.145	394	43935	6.5	U	0	5	0.0126904
CTK_C07950	Putative oxidoreductase, iron-sulfur binding subunit	2	2	0.149	161	17613	5.7	U	0	2	0.0124224
CTK_C08010	Predicted ABC transporter	8	15	0.332	367	40832	9.4	U	0	15	0.0408719
CTK_C08140	Predicted transcriptional regulator, LysR family	6	11	0.232	289	32776	7.3	U	0	11	0.0380623
CTK_C08150	Aspartate/tyrosine/aromatic aminotransferase	8	15	0.223	390	44142	7	U	0	15	0.0384615
CTK_C08240	CspA	5	96	0.507	67	7540	4.9	U	0	96	1.43284
CTK_C08250	Putative uncharacterized protein	6	7	0.314	191	22526	5.3	U	0	7	0.0366492
CTK_C08260	CBS domain-containing protein	4	5	0.068	440	49538	4.8	U	0	5	0.0113636
CTK_C08290	ThrC	21	49	0.376	497	55931	7.6	U	0	49	0.0985915
CTK_C08310	ATP-dependent helicase/nuclease subunit A	4	5	0.045	1221	143223	5.3	U	0	5	0.004095
CTK_C08320	Peptidase T	9	17	0.223	408	45443	5.3	U	0	17	0.0416667
CTK_C08350	Predicted ABC-type aminoacid transporter, periplasmic solute-binding component	3	5	0.149	268	29912	9.4	U	0	5	0.0186567
CTK_C08360	Thiamine-phosphate synthase	6	10	0.402	204	21846	6.8	U	0	10	0.0490196
CTK_C08370	Hydroxyethylthiazole kinase	5	11	0.242	269	28793	6.1	U	0	11	0.0408922
CTK_C08380	ThiD	7	10	0.322	267	28607	7.5	U	0	10	0.0374532
CTK_C08410	Translation initiation factor IF-3	2	3	0.163	172	19611	9.6	U	0	3	0.0174419
CTK_C08420	50S ribosomal protein L35	2	2	0.169	65	7369	11.6	U	0	2	0.0307692
CTK_C08430	50S ribosomal protein L20	6	19	0.319	119	13640	11.4	U	0	19	0.159664
CTK_C08450	Phenylalanine--tRNA ligase alpha subunit	3	4	0.144	340	38866	7.4	U	0	4	0.0117647
CTK_C08460	Phenylalanine--tRNA ligase beta subunit	21	38	0.288	792	88647	5.4	U	0	38	0.0479798
CTK_C08470	Cell division protein	7	21	0.276	192	22874	9.2	U	0	21	0.109375
CTK_C08540	Uncharacterized protein	4	8	0.154	273	31265	4.9	U	0	8	0.029304
CTK_C08580	MutS2 protein	4	5	0.104	785	88726	6.6	U	0	5	0.00636943
CTK_C08600	Predicted arginine/lysine/ornithine decarboxylase	2	2	0.027	486	53333	6.2	U	0	2	0.00411523
CTK_C08610	Phosphoglucomutase	21	58	0.348	577	65313	7.9	U	0	58	0.10052
CTK_C08620	TPR repeats containing protein	2	4	0.067	357	41456	4.9	U	0	4	0.0112045
CTK_C08630	UTP--glucose-1-phosphate uridylyltransferase	4	6	0.159	309	35126	8.5	U	0	6	0.0194175
CTK_C08650	Nucleotide sugar dehydrogenase	17	64	0.419	439	48984	7.2	U	0	64	0.145786
CTK_C08660	Oxidoreductase domain protein	10	13	0.255	368	41705	6.4	U	0	13	0.0353261
CTK_C08670	Acyl-(Acyl-carrier-protein)-UDP-N-acetylglucosamine acyltransferase	6	9	0.248	250	26514	7.1	U	0	9	0.036
CTK_C08700	Uncharacterized protein	3	4	0.114	368	43606	8.9	U	0	4	0.0108696
CTK_C08720	UDP-N-acetylglucosamine 2-epimerase	9	20	0.254	355	40166	5.9	U	0	20	0.056338
CTK_C08790	Predicted undecaprenyl-phosphate galactosephosphotransferase	2	2	0.12	217	24840	9.6	U	0	2	0.00921659
CTK_C08840	Anti-sigma F factor antagonist	3	12	0.261	111	12695	6.9	U	0	12	0.108108
CTK_C08850	Anti-sigma F factor	6	49	0.585	142	15836	4.9	U	0	49	0.34507
CTK_C08860	RNA polymerase sigma factor	4	9	0.199	251	28950	9	U	0	9	0.0358566
CTK_C08920	Putative uncharacterized protein	2	6	0.151	219	25214	5.8	U	0	6	0.0273973
CTK_C08930	Probable transcriptional regulatory protein CLJU_c33870	6	9	0.257	245	27017	4.8	U	0	9	0.0367347
CTK_C08940	Putative uncharacterized protein	3	4	0.164	269	31074	9.4	U	0	4	0.0148699
CTK_C08980	S-adenosylmethionine:tRNA ribosyltransferase-isomerase	7	12	0.214	341	38951	5.8	U	0	12	0.0351906
CTK_C09000	Putative uncharacterized protein	6	10	0.444	99	11065	9.7	U	0	10	0.10101
CTK_C09040	Protein translocase subunit SecD	4	7	0.114	430	46050	9.7	U	0	7	0.0162791
CTK_C09070	Adenine phosphoribosyltransferase	5	8	0.256	172	18934	7.2	U	0	8	0.0465116
CTK_C09080	GTP pyrophosphokinase	3	4	0.051	725	82956	9	U	0	4	0.00551724
CTK_C09090	D-tyrosyl-tRNA(Tyr) deacylase	2	3	0.121	149	16609	7.9	U	0	3	0.0201342
CTK_C09100	Beta-lactamase domain protein	2	3	0.12	200	22017	5.5	U	0	3	0.015
CTK_C09110	Histidine--tRNA ligase	7	19	0.173	415	47232	6.2	U	0	19	0.0457831
CTK_C09120	Aspartate--tRNA ligase	21	46	0.375	592	67919	6.2	U	0	46	0.0777027
CTK_C09130	Putative uncharacterized protein	2	4	0.096	219	25511	4.8	U	0	4	0.0182648
CTK_C09150	quinolinate synthase	9	27	0.347	303	34011	5.2	U	0	27	0.0891089
CTK_C09160	L-aspartate oxidase	10	16	0.227	525	59622	6.4	U	0	16	0.0304762
CTK_C09170	nicotinate-nucleotide pyrophosphorylase (carboxylating)	13	55	0.424	276	30569	6.2	U	0	55	0.199275
CTK_C09210	Transketolase	31	96	0.375	661	72758	6.3	U	0	96	0.145234
CTK_C09220	Fe-dependent oxidoreductase, alcohol dehydrogenase	9	22	0.276	387	42962	7.1	U	0	22	0.0568475
CTK_C09250	Putative glycosylase	2	2	0.057	352	40429	6.1	U	0	2	0.00568182
CTK_C09270	D-alanine--D-alanine ligase	5	8	0.222	297	33210	5.2	U	0	8	0.026936
CTK_C09290	Predicted hydrolase	2	5	0.174	184	20998	5.3	U	0	5	0.0271739
CTK_C09340	Cobyric acid synthase	3	3	0.089	492	55074	6.1	U	0	3	0.00609756
CTK_C09380	Porphobilinogen deaminase	2	2	0.051	292	32294	8.5	U	0	2	0.00684932
CTK_C09390	Porphyrin biosynthesis protein HemD	2	3	0.045	490	55145	8.8	U	0	3	0.00612245
CTK_C09400	Delta-aminolevulinic acid dehydratase	8	21	0.262	324	36653	5.3	U	0	21	0.0648148
CTK_C09420	Nicotinate-nucleotide--dimethylbenzimidazole phosphoribosyltransferase	5	8	0.184	359	38569	5.5	U	0	8	0.0222841
CTK_C09470	Cobalt-precorrin-2 C(20)-methyltransferase	4	10	0.185	227	25672	7.8	U	0	10	0.0440529
CTK_C09480	UPI000289DED8 related cluster	5	7	0.283	258	28837	6.8	U	0	7	0.0271318
CTK_C09540	Cob(I)yrinic acid a,c-diamide adenosyltransferase	3	9	0.175	171	19404	8.1	U	0	9	0.0526316
CTK_C09820	Phage-related protein	2	2	0.144	229	26864	5.3	U	0	2	0.00873362
CTK_C10380	NlpC/P60 family protein	3	4	0.149	262	28319	9.6	U	0	4	0.0152672
CTK_C10410	Putative uncharacterized protein	4	7	0.134	389	44943	7	U	0	7	0.0179949
CTK_C10660	Phage-related protein	2	2	0.144	229	26864	5.3	U	0	2	0.00873362
CTK_C11220	NlpC/P60 family protein	3	4	0.149	262	28319	9.6	U	0	4	0.0152672
CTK_C11250	Putative uncharacterized protein	4	7	0.134	389	44943	7	U	0	7	0.0179949
CTK_C11610	dihydropteroate synthase	3	5	0.275	273	30449	7.7	U	0	5	0.018315
CTK_C11650	UPF0210 protein CKR_0693	14	39	0.367	452	47662	5.9	U	0	39	0.0862832
CTK_C11660	UPF0237 protein CKL_0776	2	6	0.27	89	10127	7.5	U	0	6	0.0674157
CTK_C11670	Probable thiol peroxidase	13	107	0.72	164	18120	5.6	U	0	107	0.652439
CTK_C11690	Predicted transcriptional regulator	3	3	0.134	277	32536	8.6	U	0	3	0.0108303
CTK_C11700	Uncharacterized protein	15	24	0.424	500	52816	9.8	U	0	24	0.048
CTK_C11720	Shikimate dehydrogenase	2	5	0.075	266	29894	7.9	U	0	5	0.018797
CTK_C11730	fused 3-dehydroquinate dehydratase/shikimate kinase	3	4	0.094	427	49051	7.3	U	0	4	0.00936768
CTK_C11770	copper-exporting P-type ATPase A	7	22	0.15	748	80767	7.5	U	0	22	0.0294118
CTK_C11780	copper ion-binding protein	3	4	0.347	75	8194	8	U	0	4	0.0533333
CTK_C11790	cadmium, zinc and cobalt-transporting ATPase	13	27	0.223	722	78395	5.9	U	0	27	0.0373961
CTK_C11830	Uncharacterized protein	3	6	0.39	59	6587	4.8	U	0	6	0.101695
CTK_C11840	Putative uncharacterized protein	5	8	0.399	143	16581	8	U	0	8	0.0559441
CTK_C11870	Putative uncharacterized protein	2	3	0.103	506	58911	8.6	U	0	3	0.00592885
CTK_C11890	Peptidase S58 DmpA	2	4	0.084	323	34077	6.6	U	0	4	0.0123839
CTK_C11910	Predicted 30S ribosomal protein S1	6	6	0.154	390	43833	5.4	U	0	6	0.0153846
CTK_C11940	Cyclopropane-fatty-acyl-phospholipid synthase	9	23	0.274	394	46069	6.9	U	0	23	0.0583756
CTK_C11980	Uncharacterized protein	6	11	0.331	175	19982	7.1	U	0	11	0.0628571
CTK_C12010	Probable tRNA sulfurtransferase	4	7	0.116	380	43157	8.5	U	0	7	0.0184211
CTK_C12020	Acetylornithine aminotransferase	9	21	0.322	391	42607	8	U	0	21	0.0537084
CTK_C12040	Acetylglutamate kinase	9	10	0.438	283	30851	7	U	0	10	0.0353357
CTK_C12050	Arginine biosynthesis bifunctional protein ArgJ	9	22	0.283	406	43587	5.5	U	0	22	0.0541872
CTK_C12060	N-acetyl-gamma-glutamyl-phosphate reductase	6	15	0.382	249	27761	6.9	U	0	15	0.060241
CTK_C12070	Putative uncharacterized protein	3	5	0.162	390	45178	4.8	U	0	5	0.0128205
CTK_C12080	Predicted SufC	15	43	0.44	248	27431	7.6	U	0	43	0.173387
CTK_C12090	Uncharacterized protein	19	50	0.406	468	52019	5.6	U	0	50	0.106838
CTK_C12100	Predicted SufD	18	33	0.406	387	43839	6	U	0	33	0.0852713
CTK_C12110	Cysteine desulfurase	16	39	0.338	420	47192	6.8	U	0	39	0.0928571
CTK_C12120	NifU1	4	7	0.23	152	17047	5.3	U	0	7	0.0460526
CTK_C12150	Histidine kinase	2	3	0.07	442	51930	8.8	U	0	3	0.00678733
CTK_C12170	Phosphoglucomutase/phosphomannomutase alpha/beta/alpha domain I	2	5	0.055	508	57200	6.2	U	0	5	0.00984252
CTK_C12180	Adenosine deaminase	4	6	0.131	343	38874	6.9	U	0	6	0.0174927
CTK_C12230	Predicted ABC transporter, ATPase component	6	8	0.25	240	27293	8.5	U	0	8	0.0333333
CTK_C12240	Uncharacterized protein	7	63	0.201	389	43190	9.2	U	0	63	0.161954
CTK_C12290	DegT/DnrJ/EryC1/StrS aminotransferase	17	51	0.477	373	42160	6.7	U	0	51	0.136729
CTK_C12300	Uncharacterized protein	11	45	0.347	392	43857	7	U	0	45	0.114796
CTK_C12320	Xaa-Pro dipeptidase	2	2	0.061	358	40541	5.6	U	0	2	0.00558659
CTK_C12330	Glutamine--tRNA ligase	15	23	0.261	552	63983	7.1	U	0	23	0.0416667
CTK_C12340	Uncharacterized protein	2	2	0.088	296	35204	5.4	U	0	2	0.00675676
CTK_C12350	Uncharacterized protein	5	8	0.168	184	21767	8.2	U	0	8	0.0434783
CTK_C12470	Uncharacterized protein	9	177	0.761	113	12976	6.1	U	0	177	1.56637
CTK_C12490	Carbamoyl-phosphate synthase large chain	10	24	0.126	1068	119540	5.1	U	0	24	0.0224719
CTK_C12540	Allantoate amidohydrolase	3	5	0.1	408	45203	5.9	U	0	5	0.0122549
CTK_C12640	Glyoxylate/hydroxypyruvate reductase B	3	4	0.08	323	36322	7.6	U	0	4	0.0123839
CTK_C12650	Putative uncharacterized protein	15	61	0.464	343	39486	7.1	U	0	61	0.177843
CTK_C12660	Putative glycosyltransferase, group I	12	26	0.324	386	44259	9.1	U	0	26	0.0673575
CTK_C12670	Predicted glucose-1-phosphate nucleotidyltransferase with a transferase hexapeptide repeat	14	32	0.405	353	39978	8.9	U	0	32	0.0906516
CTK_C12680	Predicted transporter protein, periplasmic component	11	22	0.311	331	36159	9.5	U	0	22	0.0664653
CTK_C12730	ABC transporter related protein	2	2	0.051	435	49752	5	U	0	2	0.0045977
CTK_C12740	Glutaredoxin-like protein, YruB-family	2	2	0.237	76	8621	5.4	U	0	2	0.0263158
CTK_C12790	Fumarylacetoacetate hydrolase	4	5	0.197	299	33211	5.8	U	0	5	0.0167224
CTK_C12810	Ornithine carbamoyltransferase, catabolic	6	19	0.248	335	38049	5.3	U	0	19	0.0567164
CTK_C12820	Carbamoyl-phosphate synthase small chain	4	5	0.148	357	39622	8.2	U	0	5	0.0140056
CTK_C12830	Carbamoyl-phosphate synthase large chain	18	31	0.223	1062	117908	5.2	U	0	31	0.0291902
CTK_C12910	CysD	5	32	0.244	266	30858	8	U	0	32	0.120301
CTK_C12920	CysN	8	25	0.166	610	69321	5.9	U	0	25	0.0409836
CTK_C12950	Methyl-accepting chemotaxis protein signaling domain protein	4	5	0.076	680	74504	6.8	U	0	5	0.00735294
CTK_C12980	Putative uncharacterized protein	6	9	0.545	143	15274	4.9	U	0	9	0.0629371
CTK_C13030	Electron transport complex protein RnfC	3	3	0.078	462	49674	7.7	U	0	3	0.00649351
CTK_C13160	Putative uncharacterized protein	3	9	0.188	85	9689	10.1	U	0	9	0.105882
CTK_C13170	Predicted methyl-accepting chemotaxis protein	4	4	0.063	725	82191	6.7	U	0	4	0.00551724
CTK_C13190	ribokinase	2	3	0.159	107	11420	8.7	U	0	3	0.0280374
CTK_C13230	Predicted methyl-accepting transducer	11	25	0.387	310	34396	4.9	U	0	25	0.0806452
CTK_C13240	Predicted transcriptional regulator	2	2	0.09	234	27029	6.1	U	0	2	0.00854701
CTK_C13260	Glycine betaine/carnitine/choline transport ATP-binding protein	21	71	0.435	375	42490	7.4	U	0	71	0.189333
CTK_C13270	hypothetical protein CarbS_00095	12	41	0.255	514	56473	9.3	U	0	41	0.0797665
CTK_C13340	Predicted transcriptional regulator	6	10	0.403	129	14832	7.2	U	0	10	0.0775194
CTK_C13350	Predicted ABC transporter, ATPase component	9	18	0.446	231	26151	9	U	0	18	0.0779221
CTK_C13370	Putative uncharacterized protein	2	3	0.088	283	31778	8.1	U	0	3	0.0106007
CTK_C13520	Uncharacterized protein	2	3	0.099	394	43647	7.1	U	0	3	0.00761421
CTK_C13540	ProX	6	15	0.217	299	33402	8	U	0	15	0.0501672
CTK_C13560	Uncharacterized protein	4	5	0.116	474	52860	5.5	U	0	5	0.0105485
CTK_C13620	Threonine dehydratase	12	27	0.315	403	43916	6.5	U	0	27	0.0669975
CTK_C13640	ABC-type metal ion transport system, periplasmic component/surface antigen	9	19	0.305	285	31196	9.3	U	0	19	0.0666667
CTK_C13650	ABC-type metal ion transport system, ATPase component	6	9	0.209	345	38704	9.5	U	0	9	0.026087
CTK_C13670	FAD/FMN-dependent dehydrogenase	13	25	0.321	458	50557	6.2	U	0	25	0.0545852
CTK_C13990	hypothetical protein	4	13	0.461	102	11872	7.5	U	0	13	0.127451
CTK_C14010	Acyl-CoA dehydrogenase	35	153	0.474	567	61715	8.6	U	0	153	0.269841
CTK_C14100	MetB2	16	59	0.356	390	42855	6.1	U	0	59	0.151282
CTK_C14110	Signal peptidase	2	4	0.142	176	19859	9.3	U	0	4	0.0227273
CTK_C14180	hypothetical protein CarbS_13868	2	3	0.031	582	64831	9.5	U	0	3	0.00515464
CTK_C14210	alpha-keto acid dehydrogenase	9	19	0.261	326	37123	7.7	U	0	19	0.0582822
CTK_C14220	Predicted methyl-accepting chemotaxis protein	21	76	0.482	386	42164	4.8	U	0	76	0.196891
CTK_C14230	Chaperone protein HtpG	41	88	0.46	624	72921	5.4	U	0	88	0.141026
CTK_C14260	Cold-shock protein	5	33	0.677	65	7174	4.9	U	0	33	0.507692
CTK_C14280	Putative uncharacterized protein	2	2	0.05	819	93682	7.4	U	0	2	0.002442
CTK_C14290	Putative cell wall binding repeat 2-containing protein	15	40	0.344	480	52723	9	U	0	40	0.0833333
CTK_C14420	NADH:flavin oxidoreductase/NADH oxidase	21	41	0.315	666	73613	6.6	U	0	41	0.0615616
CTK_C14430	Uncharacterized protein	6	16	0.162	439	49067	6.7	U	0	16	0.0364465
CTK_C14440	Uncharacterized protein	2	9	0.2	145	15550	7.9	U	0	9	0.062069
CTK_C14450	Methyl-accepting chemotaxis sensory transducer	9	19	0.427	279	30641	5	U	0	19	0.0681004
CTK_C14490	Putative uncharacterized protein	3	6	0.305	95	11108	7.4	U	0	6	0.0631579
CTK_C14570	Uncharacterized protein	8	12	0.14	564	66825	7.2	U	0	12	0.0212766
CTK_C14580	Uncharacterized protein	3	6	0.1	402	43316	7.4	U	0	6	0.0149254
CTK_C14720	Putative uncharacterized protein	8	24	0.284	229	24510	9.5	U	0	24	0.104803
CTK_C14800	Uncharacterized protein	5	8	0.157	485	51868	6	U	0	8	0.0164948
CTK_C15040	Predicted metal-dependent phosphoesterase, PHP family	8	14	0.325	280	31711	7	U	0	14	0.05
CTK_C15080	pyridoxamine 5''''-phosphate oxidase-like protein	6	27	0.47	149	16784	7.2	U	0	27	0.181208
CTK_C15130	Rbr2	8	45	0.387	194	21924	6.2	U	0	45	0.231959
CTK_C15190	Cysteine synthase	2	2	0.041	317	34205	7.4	U	0	2	0.00630915
CTK_C15200	Cystathione gamma-synthase	6	16	0.195	379	41844	6.5	U	0	16	0.0422164
CTK_C15220	O-acetylhomoserine sulfhydrylase	21	55	0.44	427	46137	6.1	U	0	55	0.128806
CTK_C15250	Uncharacterized protein	2	2	0.25	44	5130	8.6	U	0	2	0.0454545
CTK_C15270	Putative glucokinase	11	28	0.362	323	34189	8.2	U	0	28	0.0866873
CTK_C15310	Cysteine--tRNA ligase	4	5	0.089	472	55108	8.5	U	0	5	0.0105932
CTK_C15360	Transcriptional regulator	6	10	0.216	291	32278	6.1	U	0	10	0.0343643
CTK_C15390	Cytidylate kinase	2	3	0.108	223	25266	7.2	U	0	3	0.0134529
CTK_C15400	4-hydroxy-3-methylbut-2-enyl diphosphate reductase	29	68	0.262	638	71528	6.9	U	0	68	0.106583
CTK_C15440	DNA mismatch repair protein MutS	6	8	0.1	869	98853	6.4	U	0	8	0.00920598
CTK_C15470	Protein hfq	5	26	0.5	80	8966	9.5	U	0	26	0.325
CTK_C15480	Predicted aluminum resistance protein	8	12	0.222	427	47187	5.9	U	0	12	0.028103
CTK_C15560	Uncharacterized protein	2	5	0.077	285	30804	9	U	0	5	0.0175439
CTK_C15600	Tryptophan synthase alpha chain	10	55	0.534	262	28895	6.3	U	0	55	0.209924
CTK_C15610	Tryptophan synthase beta chain	9	16	0.178	393	43138	6	U	0	16	0.0407125
CTK_C15620	N-(5'-phosphoribosyl)anthranilate isomerase	2	4	0.126	199	22980	9.3	U	0	4	0.0201005
CTK_C15630	Indole-3-glycerol phosphate synthase	7	10	0.256	262	30108	8.8	U	0	10	0.0381679
CTK_C15640	Anthranilate phosphoribosyltransferase	6	9	0.238	336	36186	8.1	U	0	9	0.0267857
CTK_C15660	TrpE	6	12	0.128	476	55113	6	U	0	12	0.0252101
CTK_C15720	Electron transfer flavoprotein FAD-binding domain protein	2	3	0.077	403	44400	6.6	U	0	3	0.00744417
CTK_C15740	Putative uncharacterized protein	2	3	0.042	424	46744	7.3	U	0	3	0.00707547
CTK_C15780	HAD hydrolase, family IB	2	6	0.05	242	28422	9	U	0	6	0.0247934
CTK_C15800	Predicted ferrous iron transport protein	2	3	0.046	587	65902	9	U	0	3	0.00511073
CTK_C15820	Putative uncharacterized protein	4	5	0.346	127	14342	5.5	U	0	5	0.0393701
CTK_C15840	Arginine--tRNA ligase	10	12	0.147	563	64918	7.1	U	0	12	0.0213144
CTK_C15850	Putative spermidine/putrescine ABC transporter, periplasmic component	6	8	0.199	357	40601	8.8	U	0	8	0.022409
CTK_C16160	Ferrous iron transport protein B homolog	30	204	0.258	716	78850	7.8	U	0	204	0.284916
CTK_C16180	FeoA-related protein	8	29	0.63	73	8118	9.5	U	0	29	0.39726
CTK_C16200	Translation initiation factor IF-3	9	21	0.428	173	20027	9.9	U	0	21	0.121387
CTK_C16230	Purine nucleoside phosphorylase	6	10	0.206	272	30259	8.8	U	0	10	0.0367647
CTK_C16240	Putative uncharacterized protein	6	20	0.322	171	19512	7.4	U	0	20	0.116959
CTK_C16280	Predicted transporter protein	3	5	0.052	1041	112917	8	U	0	5	0.00480307
CTK_C16290	Uncharacterized protein	3	3	0.106	416	45011	9.1	U	0	3	0.00721154
CTK_C16310	GlnA	50	241	0.672	631	71167	5.4	U	0	241	0.381933
CTK_C16320	Glutamate synthase, small subunit	19	38	0.351	476	53150	8.1	U	0	38	0.0798319
CTK_C16330	Glutamate synthase, large subunit	33	77	0.263	1508	167016	8.3	U	0	77	0.051061
CTK_C16340	Uncharacterized protein	7	10	0.095	783	89905	5.9	U	0	10	0.0127714
CTK_C16370	4-hydroxythreonine-4-phosphate dehydrogenase	8	23	0.325	332	36468	7.8	U	0	23	0.0692771
CTK_C16400	Cysteine desulfurase	3	4	0.083	384	42673	6.3	U	0	4	0.0104167
CTK_C16420	3-hydroxybutyryl-CoA dehydrogenase	5	7	0.196	311	34547	8.2	U	0	7	0.022508
CTK_C16460	Acetolactate synthase	2	3	0.071	536	59048	6.5	U	0	3	0.00559701
CTK_C16480	Dihydroxy-acid dehydratase	12	47	0.246	552	58562	6.7	U	0	47	0.0851449
CTK_C16490	Acetolactate synthase	11	19	0.211	559	61250	6	U	0	19	0.0339893
CTK_C16500	Ketol-acid reductoisomerase	27	116	0.602	337	37626	5.8	U	0	116	0.344214
CTK_C16520	Uncharacterized protein	2	2	0.263	99	11275	9.3	U	0	2	0.020202
CTK_C16530	HesB family protein	6	21	0.657	108	11998	4.5	U	0	21	0.194444
CTK_C16690	Putative uncharacterized protein	2	2	0.101	218	25051	5.1	U	0	2	0.00917431
CTK_C16710	S-ribosylhomocysteine lyase	5	6	0.296	159	18056	6.5	U	0	6	0.0377358
CTK_C16720	Aspartate 1-decarboxylase	2	4	0.181	127	14428	5.1	U	0	4	0.0314961
CTK_C16730	Pantothenate synthetase	5	8	0.135	281	31082	8.6	U	0	8	0.0284698
CTK_C16740	3-methyl-2-oxobutanoate hydroxymethyltransferase	4	7	0.179	280	30347	7	U	0	7	0.025
CTK_C16750	hypothetical protein CarbS_13342	4	7	0.146	261	27747	8.5	U	0	7	0.0268199
CTK_C16760	Uncharacterized protein	4	8	0.238	210	24501	6.6	U	0	8	0.0380952
CTK_C16770	Decarboxylase family protein	2	5	0.27	189	21220	9	U	0	5	0.026455
CTK_C16800	Predicted metal binding protein	9	22	0.264	307	34255	8.9	U	0	22	0.0716612
CTK_C16910	Uncharacterized protein	3	4	0.064	598	68508	8.2	U	0	4	0.00668896
CTK_C17230	M18 family aminopeptidase	10	25	0.227	466	52167	5.9	U	0	25	0.0536481
CTK_C17290	HPr kinase/phosphorylase	2	2	0.08	311	35649	8.6	U	0	2	0.00643087
CTK_C17420	Predicted ribosomal large subunit pseudouridine synthase D	4	5	0.144	319	37147	9.2	U	0	5	0.015674
CTK_C17430	Amidohydrolase	6	12	0.228	390	42942	6.4	U	0	12	0.0307692
CTK_C17440	Cell division protein ftsA	4	5	0.063	663	74155	5.3	U	0	5	0.00754148
CTK_C17480	Nicotinate phosphoribosyltransferase	10	18	0.205	493	56380	6.9	U	0	18	0.0365112
CTK_C17490	Predicted hydrolase	2	3	0.117	213	24864	8.7	U	0	3	0.0140845
CTK_C17510	Beta-lactamase domain protein	3	5	0.089	505	57023	8	U	0	5	0.00990099
CTK_C17520	Methyl-accepting chemotaxis protein signaling domain protein	8	11	0.283	368	40369	5.1	U	0	11	0.0298913
CTK_C17530	Glutamate--tRNA ligase	15	38	0.324	485	55560	6.3	U	0	38	0.0783505
CTK_C17560	Glycerol-3-phosphate dehydrogenase	6	14	0.158	481	53489	8.7	U	0	14	0.029106
CTK_C17570	Adenylosuccinate lyase	12	37	0.239	476	54883	7.5	U	0	37	0.0777311
CTK_C17590	Phosphocarrier, HPr family	8	150	0.709	86	9032	6.1	U	0	150	1.74419
CTK_C17600	Aspartate aminotransferase	10	28	0.363	397	43756	8.6	U	0	28	0.070529
CTK_C17630	Stage V sporulation protein S	3	22	0.384	86	8812	6.8	U	0	22	0.255814
CTK_C17640	Ribonuclease Y	12	17	0.257	514	58187	6	U	0	17	0.0330739
CTK_C17650	Protein RecA	3	5	0.102	361	39689	7.9	U	0	5	0.0138504
CTK_C17660	phosphatidylglycerophosphate synthase (EC:2.7.8.5)	2	3	0.128	195	21717	9.9	U	0	3	0.0153846
CTK_C17670	Ribosomal protein S12 methylthiotransferase RimO	2	2	0.072	446	51613	7.9	U	0	2	0.0044843
CTK_C17680	Cell divisionFtsK/SpoIIIE	2	2	0.038	757	84476	7.6	U	0	2	0.00264201
CTK_C17730	Polyribonucleotide nucleotidyltransferase	15	29	0.259	703	77581	5.5	U	0	29	0.0412518
CTK_C17740	30S ribosomal protein S15	6	12	0.575	87	10450	10	U	0	12	0.137931
CTK_C17750	RibF	5	11	0.168	310	35736	9.4	U	0	11	0.0354839
CTK_C17770	Putative phosphoesterase	3	8	0.125	321	35913	5.3	U	0	8	0.0249221
CTK_C17790	Translation initiation factor IF-2	20	55	0.316	687	75869	5.2	U	0	55	0.0800582
CTK_C17810	Uncharacterized protein	2	4	0.236	89	10490	9.1	U	0	4	0.0449438
CTK_C17820	NusA antitermination factor	15	40	0.393	356	39925	5.2	U	0	40	0.11236
CTK_C17830	Ribosome maturation factor RimP	4	8	0.305	154	18031	4.8	U	0	8	0.0519481
CTK_C17850	polar amino acid ABC transporter inner membrane subunit	3	6	0.188	223	24422	9.5	U	0	6	0.0269058
CTK_C17860	Amino acid ABC transporter substrate-binding protein/signal transduction system	12	31	0.398	266	28938	9.4	U	0	31	0.116541
CTK_C17870	Phosphonate-transporting ATPase	7	11	0.34	241	26734	8.5	U	0	11	0.0456432
CTK_C17890	4-hydroxy-3-methylbut-2-en-1-yl diphosphate synthase	2	3	0.06	349	37771	8.8	U	0	3	0.00859599
CTK_C17900	Predicted membrane-associated metalloprotease	4	5	0.095	336	36810	9.6	U	0	5	0.014881
CTK_C17940	Ribosome-recycling factor	10	22	0.395	185	20947	8.7	U	0	22	0.118919
CTK_C17950	Uridylate kinase	4	11	0.131	237	25981	7.2	U	0	11	0.0464135
CTK_C17960	Elongation factor Ts	26	118	0.5	308	34068	5.3	U	0	118	0.383117
CTK_C17970	30S ribosomal protein S2	16	39	0.476	233	26257	7.9	U	0	39	0.167382
CTK_C17980	GTP-sensing transcriptional pleiotropic repressor CodY	8	15	0.314	258	29067	5.4	U	0	15	0.0581395
CTK_C18050	Ribosome biogenesis GTPase A	6	15	0.263	281	31619	9.4	U	0	15	0.0533808
CTK_C18070	50S ribosomal protein L19	6	20	0.443	115	13202	10.2	U	0	20	0.173913
CTK_C18100	UPF0109 protein CLJU_c12900	2	2	0.333	75	8280	9.4	U	0	2	0.0266667
CTK_C18110	30S ribosomal protein S16	4	19	0.459	85	9789	10	U	0	19	0.223529
CTK_C18120	Signal recognition particle protein	12	30	0.275	451	49702	9.5	U	0	30	0.0665188
CTK_C18140	Signal recognition particle receptor FtsY	4	7	0.119	303	33187	5.1	U	0	7	0.0231023
CTK_C18180	Acyl carrier protein	4	27	0.351	77	8632	4.1	U	0	27	0.350649
CTK_C18190	Phosphate acyltransferase	5	10	0.223	332	35782	8.7	U	0	10	0.0301205
CTK_C18220	Acetate kinase	34	152	0.603	398	43174	6.8	U	0	152	0.38191
CTK_C18230	Phosphotransacetylase	18	68	0.511	333	35778	7.7	U	0	68	0.204204
CTK_C18240	UPF0348 protein CKR_1285	4	6	0.119	411	47255	9	U	0	6	0.0145985
CTK_C18260	Uncharacterized protein	4	8	0.241	174	19848	5.8	U	0	8	0.045977
CTK_C18270	Phosphopantetheine adenylyltransferase	2	6	0.14	164	18609	9.4	U	0	6	0.0365854
CTK_C18280	Methyltransferase	3	4	0.16	188	21493	8.7	U	0	4	0.0212766
CTK_C18300	Predicted kinase	23	58	0.522	552	60538	4.8	U	0	58	0.105072
CTK_C18310	alkaline shock protein	3	13	0.284	116	12869	6.8	U	0	13	0.112069
CTK_C18320	50S ribosomal protein L28	2	2	0.222	63	7092	10.8	U	0	2	0.031746
CTK_C18350	ribulose-phosphate 3-epimerase (EC:5.1.3.1)	2	3	0.125	216	24068	6.6	U	0	3	0.0138889
CTK_C18370	Serine/threonine protein kinase	19	39	0.367	671	71166	5.6	U	0	39	0.0581222
CTK_C18380	Predicted protein phosphatase	7	14	0.274	248	27107	5.3	U	0	14	0.0564516
CTK_C18390	Probable dual-specificity RNA methyltransferase RlmN	3	5	0.132	349	40122	8.9	U	0	5	0.0143266
CTK_C18420	Methionyl-tRNA formyltransferase	6	11	0.27	311	34900	8.9	U	0	11	0.0353698
CTK_C18450	Phosphopantothenoylcysteine synthase/decarboxylase	5	11	0.222	396	43282	9	U	0	11	0.0277778
CTK_C18460	DNA-directed RNA polymerase subunit omega	6	13	0.764	72	8060	6.8	U	0	13	0.180556
CTK_C18470	Guanylate kinase	4	6	0.211	209	23662	7.9	U	0	6	0.0287081
CTK_C18480	UPF0296 protein CcarbDRAFT_2591/CLCAR_0841	8	20	0.587	92	10155	5.5	U	0	20	0.217391
CTK_C18490	Putative uncharacterized protein	9	16	0.281	292	33751	5.9	U	0	16	0.0547945
CTK_C18500	Stage IV sporulation protein A	26	76	0.514	492	56275	5	U	0	76	0.154472
CTK_C18510	Glycerol-3-phosphate dehydrogenase [NAD(P)+]	3	4	0.148	331	36605	9	U	0	4	0.0120846
CTK_C18520	GTPase Der	9	18	0.221	439	49619	7.8	U	0	18	0.0410023
CTK_C18550	Predicted pit accessory protein	2	8	0.135	207	23957	4.9	U	0	8	0.0386473
CTK_C18560	Phosphate-specific transport system accessory protein PhoU	2	3	0.115	218	25306	4.8	U	0	3	0.0137615
CTK_C18570	Phosphate import ATP-binding protein	3	6	0.149	249	28454	5.8	U	0	6	0.0240964
CTK_C18600	Phosphate binding protein	3	7	0.14	299	31515	8.7	U	0	7	0.0234114
CTK_C18710	Transcriptional repressor NrdR	2	4	0.126	151	17876	9.1	U	0	4	0.0264901
CTK_C18740	RNA polymerase sigma factor	2	2	0.106	235	27203	8.9	U	0	2	0.00851064
CTK_C18760	Cell division protein FtsZ	14	40	0.379	377	40503	4.9	U	0	40	0.106101
CTK_C18770	Cell division protein ftsA	6	9	0.184	424	46589	5.4	U	0	9	0.0212264
CTK_C18790	Predicted twitching motility protein	5	8	0.157	356	39584	9	U	0	8	0.0224719
CTK_C18820	Predicted protease	4	5	0.13	409	46984	6.8	U	0	5	0.0122249
CTK_C18840	GTP-binding protein TypA	17	51	0.239	607	67865	5.3	U	0	51	0.0840198
CTK_C18850	Putative uncharacterized protein	3	5	0.299	117	13313	5.3	U	0	5	0.042735
CTK_C18860	Predicted metal-dependent hydrolase	25	78	0.407	555	61891	8.8	U	0	78	0.140541
CTK_C18870	Fur3	7	19	0.455	154	17862	7.5	U	0	19	0.123377
CTK_C18900	UPF0297 protein CKR_1221	3	20	0.434	83	9532	4.8	U	0	20	0.240964
CTK_C18910	Alanine--tRNA ligase	21	41	0.288	879	99385	6.4	U	0	41	0.0466439
CTK_C19000	Imidazole glycerol phosphate synthase subunit HisF	10	25	0.474	253	27312	5.3	U	0	25	0.0988142
CTK_C19010	Histidinol-phosphate aminotransferase	6	11	0.225	355	40363	5.9	U	0	11	0.0309859
CTK_C19020	1-(5-phosphoribosyl)-5-[(5- phosphoribosylamino)methylideneamino] imidazole-4-carboxamide isomerase	7	14	0.27	237	25648	9	U	0	14	0.0590717
CTK_C19030	Imidazole glycerol phosphate synthase subunit HisH	5	14	0.214	201	22348	6.1	U	0	14	0.0696517
CTK_C19050	Histidinol dehydrogenase	23	60	0.507	430	47561	5.7	U	0	60	0.139535
CTK_C19060	ATP phosphoribosyltransferase	3	5	0.142	225	25433	8.1	U	0	5	0.0222222
CTK_C19070	ATP phosphoribosyltransferase regulatory subunit	10	14	0.276	391	44944	5.1	U	0	14	0.0358056
CTK_C19080	Uncharacterized protein	23	169	0.552	388	43215	6.1	U	0	169	0.435567
CTK_C19100	PurL	13	19	0.158	1254	140027	5.9	U	0	19	0.0151515
CTK_C19120	Serine hydroxymethyltransferase	20	47	0.384	411	45837	7.8	U	0	47	0.114355
CTK_C19150	Putative uncharacterized protein	2	3	0.211	90	10341	9.1	U	0	3	0.0333333
CTK_C19250	NUDIX family hydrolase	3	4	0.179	173	19895	5.3	U	0	4	0.0231214
CTK_C19430	Sporulation transcription factor Spo0A	20	58	0.402	271	30594	6.4	U	0	58	0.214022
CTK_C19490	1-deoxy-D-xylulose-5-phosphate synthase	3	6	0.033	627	69723	8.9	U	0	6	0.00956938
CTK_C19500	Geranyltranstransferase	2	8	0.139	296	33093	7.5	U	0	8	0.027027
CTK_C19510	Exodeoxyribonuclease 7 small subunit	2	2	0.286	70	8301	4.7	U	0	2	0.0285714
CTK_C19520	Exodeoxyribonuclease 7 large subunit	4	8	0.147	402	45527	9	U	0	8	0.0199005
CTK_C19530	N utilization substance protein B homolog	3	5	0.289	135	15756	5.7	U	0	5	0.037037
CTK_C19540	Predicted alkaline shock protein	2	58	0.211	133	14090	4.5	U	0	58	0.43609
CTK_C19550	Predicted stage III sporulation protein AH	10	16	0.58	176	19630	7.9	U	0	16	0.0909091
CTK_C19630	hypothetical protein	4	6	0.254	134	15240	4.4	U	0	6	0.0447761
CTK_C19640	Elongation factor P	11	42	0.441	186	21055	5.1	U	0	42	0.225806
CTK_C19650	Xaa-Pro aminopeptidase	10	17	0.313	358	40237	6.1	U	0	17	0.047486
CTK_C19770	Diaminopimelate epimerase	3	6	0.245	273	29684	8	U	0	6	0.021978
CTK_C19780	Putative RNA binding protein	5	6	0.083	578	67395	9.3	U	0	6	0.0103806
CTK_C19790	Bifunctional protein PyrR	3	4	0.199	181	20447	9	U	0	4	0.0220994
CTK_C19840	Adenosylhomocysteine nucleosidase	4	11	0.2	230	25049	5.3	U	0	11	0.0478261
CTK_C19850	3-dehydroquinate synthase	6	10	0.173	358	40781	7	U	0	10	0.027933
CTK_C19860	DivIVA domain protein	10	20	0.426	204	23856	5	U	0	20	0.0980392
CTK_C19900	Uncharacterized protein	9	12	0.435	223	25849	8.9	U	0	12	0.0538117
CTK_C19970	UDP-N-acetylmuramoyl-tripeptide--D-alanyl-D-alanine ligase	2	2	0.058	465	52342	6.5	U	0	2	0.00430108
CTK_C19980	UDP-N-acetylmuramoyl-L-alanyl-D-glutamate--2, 6-diaminopimelate ligase	10	27	0.19	485	54131	5.8	U	0	27	0.0556701
CTK_C19990	stage V sporulation protein D	2	2	0.038	730	80451	8.9	U	0	2	0.00273973
CTK_C20010	Ribosomal RNA small subunit methyltransferase H	3	5	0.162	309	35341	8.3	U	0	5	0.0161812
CTK_C20030	GTP-binding protein YchF	7	16	0.265	366	40730	5.1	U	0	16	0.0437158
CTK_C20060	Predicted cation-transporting ATPase	5	7	0.041	846	92896	8.9	U	0	7	0.00827423
CTK_C20070	Manganese-dependent inorganic pyrophosphatase	25	50	0.432	546	60086	6.9	U	0	50	0.0915751
CTK_C20090	flagellar basal body rod protein FlgG	8	16	0.541	255	28268	4.8	U	0	16	0.0627451
CTK_C20110	FlgG1	6	9	0.359	259	28278	5.3	U	0	9	0.034749
CTK_C20180	Flagellar biosynthesis protein FlhA	2	2	0.026	691	75781	5.1	U	0	2	0.00289436
CTK_C20230	Flagellar biosynthesis protein FliL	3	3	0.354	178	19439	9.5	U	0	3	0.0168539
CTK_C20250	Predicted flagellar hook protein FlgE	9	39	0.368	291	30329	4.7	U	0	39	0.134021
CTK_C20260	Predicted flagellar hook protein FlgD	5	8	0.294	248	26787	4.5	U	0	8	0.0322581
CTK_C20270	Predicted flagellar hook-length control protein	5	7	0.197	483	53964	5	U	0	7	0.0144928
CTK_C20310	Flagellar motor switch protein FliG	3	4	0.139	338	37531	5.3	U	0	4	0.0118343
CTK_C20320	Flagellar M-ring protein	7	13	0.162	537	59086	5.1	U	0	13	0.0242086
CTK_C20330	Flagellar hook-basal body complex protein FliE	2	2	0.2	110	12271	4.7	U	0	2	0.0181818
CTK_C20340	FlgC	3	4	0.259	143	15737	5.6	U	0	4	0.027972
CTK_C20360	FlaB	5	12	0.342	281	30473	4.6	U	0	12	0.0427046
CTK_C20390	Phosphomethylpyrimidine synthase	3	3	0.072	433	48043	6	U	0	3	0.00692841
CTK_C20400	Uncharacterized protein	2	3	0.163	123	14519	6.2	U	0	3	0.0243902
CTK_C20410	Predicted hydrolase	4	6	0.173	249	29441	8.7	U	0	6	0.0240964
CTK_C20570	Uncharacterized protein	3	9	0.22	191	22374	5.8	U	0	9	0.0471204
CTK_C20580	PTS enzyme II, ABC component	19	41	0.21	667	71364	7.1	U	0	41	0.0614693
CTK_C20670	Putative uncharacterized protein	3	6	0.125	344	37074	9.7	U	0	6	0.0174419
CTK_C20680	Homoserine dehydrogenase	14	37	0.373	432	47756	8.8	U	0	37	0.0856481
CTK_C20780	Flavoprotein	14	77	0.712	177	19207	6.9	U	0	77	0.435028
CTK_C20800	Nucleotidyltransferase substrate binding protein, HI0074 family	2	3	0.173	133	15773	5.6	U	0	3	0.0225564
CTK_C20900	Uncharacterized protein	2	3	0.063	301	34803	8.8	U	0	3	0.00996678
CTK_C21220	Uncharacterized protein	5	9	0.102	560	65865	6.8	U	0	9	0.0160714
CTK_C21340	Glucose-1-phosphate cytidylyltransferase	2	3	0.101	257	29270	6	U	0	3	0.0116732
CTK_C21390	Flagellin (Fragment)	36	220	0.469	392	41256	5.1	U	0	220	0.561224
CTK_C21410	Flagellar capping protein	24	46	0.407	632	67538	4.7	U	0	46	0.0727848
CTK_C21440	FlaG	3	6	0.306	124	13776	5.6	U	0	6	0.0483871
CTK_C21460	Flagellar assembly factor FliW	3	7	0.238	143	16209	4.7	U	0	7	0.048951
CTK_C21470	Putative flagellar hook-associated protein	11	17	0.411	467	51217	4.6	U	0	17	0.0364026
CTK_C21480	FlgK	9	15	0.18	623	67092	4.7	U	0	15	0.024077
CTK_C21500	Negative regulator of flagellin synthesis	2	2	0.267	90	10089	9.6	U	0	2	0.0222222
CTK_C21510	Predicted flagellar motor switch protein	13	54	0.406	389	42024	4.7	U	0	54	0.138817
CTK_C21530	Chemotaxis protein	5	9	0.294	136	15366	4.7	U	0	9	0.0661765
CTK_C21540	Chemotaxis protein CheY	13	29	0.815	119	13008	5.1	U	0	29	0.243697
CTK_C21550	Chemotaxis protein CheC	7	19	0.322	199	21420	4.3	U	0	19	0.0954774
CTK_C21560	Chemotaxis histidine kinase	20	63	0.311	689	77110	5	U	0	63	0.0914369
CTK_C21570	Chemotaxis protein methyltransferase	2	2	0.093	257	30624	9.2	U	0	2	0.0077821
CTK_C21580	Chemotaxis response regulator protein-glutamate methylesterase	4	5	0.199	347	38009	8.5	U	0	5	0.0144092
CTK_C21590	Probable chemoreceptor glutamine deamidase CheD	6	7	0.414	162	17380	9.6	U	0	7	0.0432099
CTK_C21600	Chemotaxis protein	3	10	0.195	149	16681	4.8	U	0	10	0.0671141
CTK_C21640	Putative uncharacterized protein	3	5	0.457	116	13146	4.3	U	0	5	0.0431034
CTK_C21650	Pyruvate-flavodoxin oxidoreductase	99	535	0.548	1181	128270	6	U	0	535	0.453006
CTK_C21660	Flavodoxin	7	26	0.426	141	15325	5	U	0	26	0.184397
CTK_C21670	UDP-N-acetylglucosamine--N-acetylmuramyl-(pentapeptide) pyrophosphoryl-undecaprenol N-acetylglucosamine transferase	6	14	0.18	355	39397	9.7	U	0	14	0.0394366
CTK_C21700	DJ-1 family protein	10	23	0.547	190	20976	5.5	U	0	23	0.121053
CTK_C21710	Glycerol kinase	6	7	0.141	497	55592	5.7	U	0	7	0.0140845
CTK_C21760	Anaerobic-type carbon monoxide dehydrogenase	2	2	0.038	628	67494	6.7	U	0	2	0.00318471
CTK_C21780	Biotin and thiamin synthesis associated	2	4	0.061	475	54342	6.6	U	0	4	0.00842105
CTK_C21790	Pyridoxal biosynthesis lyase PdxS	21	47	0.471	289	31618	5.4	U	0	47	0.16263
CTK_C21800	Glutamine amidotransferase subunit PdxT	5	9	0.333	186	20877	6	U	0	9	0.0483871
CTK_C21810	Putative uncharacterized protein	2	3	0.193	119	13484	5.3	U	0	3	0.0252101
CTK_C21820	Flavodoxin	2	3	0.115	148	16521	7.1	U	0	3	0.0202703
CTK_C21830	D-isomer specific 2-hydroxyacid dehydrogenase NAD-binding subunit	12	28	0.386	316	34965	6.9	U	0	28	0.0886076
CTK_C21840	Putative uncharacterized protein	3	5	0.124	290	31021	9	U	0	5	0.0172414
CTK_C21850	Putative flavin-nucleotide-binding protein	4	5	0.231	156	17887	9	U	0	5	0.0320513
CTK_C21890	flavodoxin	19	553	0.789	142	15028	4.2	U	0	553	3.89437
CTK_C21900	Gamma-glutamyl phosphate reductase	20	36	0.464	418	45679	8	U	0	36	0.0861244
CTK_C21910	Glutamate 5-kinase	4	9	0.273	267	28749	5.7	U	0	9	0.0337079
CTK_C21920	Pyrroline-5-carboxylate reductase	10	20	0.419	270	29168	6.2	U	0	20	0.0740741
CTK_C21940	3-hydroxyisobutyrate dehydrogenase	21	43	0.574	291	31372	8.9	U	0	43	0.147766
CTK_C21950	nitroreductase	3	4	0.093	172	19506	8.2	U	0	4	0.0232558
CTK_C22000	Putative uncharacterized protein	2	3	0.067	270	30638	8.7	U	0	3	0.0111111
CTK_C22060	Putative aromatic amino acid aminotransferase	13	40	0.325	394	44383	6.3	U	0	40	0.101523
CTK_C22070	Conserved protein with an ATPase domain	8	24	0.212	457	52757	5.9	U	0	24	0.0525164
CTK_C22080	Uncharacterized protein	2	5	0.151	199	22888	7.5	U	0	5	0.0251256
CTK_C22190	pyruvate-formate lyase	20	43	0.276	743	83734	6.3	U	0	43	0.0578735
CTK_C22200	Biotin synthase	8	21	0.366	328	36637	6.5	U	0	21	0.0640244
CTK_C22290	Acetyl-CoA acetyltransferase	7	12	0.279	365	39533	8.5	U	0	12	0.0328767
CTK_C22320	Glycerol dehydrogenase-like oxidoreductase	13	116	0.374	364	39273	5.1	U	0	116	0.318681
CTK_C22340	GTPase HflX	2	2	0.043	419	48092	5.8	U	0	2	0.00477327
CTK_C22390	Putative flavoprotein	25	117	0.449	399	45598	6.6	U	0	117	0.293233
CTK_C22400	2,5-didehydrogluconate reductase	4	13	0.182	280	32090	7.3	U	0	13	0.0464286
CTK_C22460	GGDEF domain protein	2	3	0.178	320	36696	7	U	0	3	0.009375
CTK_C22970	Transcription-repair coupling factor	2	5	0.043	515	58809	9.4	U	0	5	0.00970874
CTK_C23050	Putative uncharacterized protein	3	3	0.242	182	21097	7.4	U	0	3	0.0164835
CTK_C23070	Uncharacterized protein	7	10	0.281	349	41314	9	U	0	10	0.0286533
CTK_C23110	Phage-related protein	2	2	0.217	235	26524	5.1	U	0	2	0.00851064
CTK_C23260	Uncharacterized protein	2	3	0.065	353	41987	6	U	0	3	0.00849858
CTK_C23490	hypothetical protein	4	6	0.142	400	45521	7.1	U	0	6	0.015
CTK_C23500	hypothetical protein	3	3	0.136	295	34165	6.9	U	0	3	0.0101695
CTK_C23520	putative modification methylase	4	6	0.155	362	41376	7.5	U	0	6	0.0165746
CTK_C23590	6,7-dimethyl-8-ribityllumazine synthase (EC 2.5.1.78)	8	48	0.318	154	16577	5.6	U	0	48	0.311688
CTK_C23600	Riboflavin biosynthesis protein RibBA	11	24	0.276	399	44624	5.9	U	0	24	0.0601504
CTK_C23610	Riboflavin synthase alpha chain	3	4	0.175	217	23544	5.5	U	0	4	0.0184332
CTK_C23620	Riboflavin biosynthesis protein RibD	3	3	0.121	371	40375	8.9	U	0	3	0.00808625
CTK_C23780	Predicted Zn-dependent hydrolase, glyoxylase II family	3	5	0.155	297	34053	6.4	U	0	5	0.016835
CTK_C23810	Phosphoribosylamine--glycine ligase	3	3	0.106	415	44755	5.3	U	0	3	0.00722892
CTK_C23820	Bifunctional purine biosynthesis protein PurH	18	48	0.377	499	55493	6.3	U	0	48	0.0961924
CTK_C23840	Phosphoribosylformylglycinamidine cyclo-ligase	5	12	0.121	331	35933	5.6	U	0	12	0.0362538
CTK_C23850	Amidophosphoribosyltransferase	4	6	0.128	468	50947	5.7	U	0	6	0.0128205
CTK_C23860	Phosphoribosylaminoimidazole-succinocarboxamide synthase	5	14	0.285	235	26854	6.8	U	0	14	0.0595745
CTK_C23870	N5-carboxyaminoimidazole ribonucleotide mutase	2	4	0.126	159	17091	8	U	0	4	0.0251572
CTK_C23880	GDSL-like lipase/acylhydrolase	2	2	0.149	195	22012	6.9	U	0	2	0.0102564
CTK_C23890	Uncharacterized protein	2	2	0.13	193	21714	9.4	U	0	2	0.0103627
CTK_C23940	Predicted protease	2	3	0.065	397	41386	8.8	U	0	3	0.00755668
CTK_C23950	Prolipoprotein diacylglyceryl transferase	2	3	0.065	260	29636	9.3	U	0	3	0.0115385
CTK_C23970	Transcriptional regulator	2	2	0.188	202	23158	8.7	U	0	2	0.00990099
CTK_C23990	Dinuclear metal center protein, YbgI/SA1388 family	2	5	0.096	271	30357	7.4	U	0	5	0.0184502
CTK_C24010	Putative membrane protein	2	3	0.065	294	33907	9.5	U	0	3	0.0102041
CTK_C24020	RNA polymerase sigma factor	18	60	0.435	354	40485	5.7	U	0	60	0.169492
CTK_C24060	Pyruvate, phosphate dikinase	15	25	0.205	876	98172	6.1	U	0	25	0.0285388
CTK_C24070	CBS domain pair	3	4	0.174	213	23829	9.3	U	0	4	0.0187793
CTK_C24080	Uncharacterized protein	6	10	0.316	193	21864	5.3	U	0	10	0.0518135
CTK_C24100	GTPase Era	2	3	0.078	293	33664	9.2	U	0	3	0.0102389
CTK_C24130	Predicted membrane-associated phosphohydrolase	2	3	0.039	700	79215	7.6	U	0	3	0.00428571
CTK_C24160	GatB/YqeY domain-containing protein	7	21	0.378	148	16864	9.2	U	0	21	0.141892
CTK_C24170	30S ribosomal protein S21	2	3	0.362	58	6890	10.7	U	0	3	0.0517241
CTK_C24180	Predicted HIT family protein	2	3	0.202	114	12753	6.8	U	0	3	0.0263158
CTK_C24210	Ribosomal protein L11 methyltransferase	3	9	0.159	314	35198	5.2	U	0	9	0.0286624
CTK_C24220	Chaperone protein DnaJ	10	16	0.244	386	42227	9	U	0	16	0.0414508
CTK_C24230	Chaperone protein DnaK	68	916	0.736	617	65995	5	U	0	916	1.4846
CTK_C24240	Protein GrpE	14	32	0.495	216	25079	5	U	0	32	0.148148
CTK_C24270	Elongation factor 4	17	37	0.349	602	67451	5.3	U	0	37	0.0614618
CTK_C24300	30S ribosomal protein S20	3	4	0.261	88	9762	11	U	0	4	0.0454545
CTK_C24380	Endoribonuclease L-PSP	6	31	0.492	126	13629	5.6	U	0	31	0.246032
CTK_C24390	Metal dependent phosphohydrolase	3	3	0.143	189	21336	6.6	U	0	3	0.015873
CTK_C24410	GTPase obg	3	3	0.068	424	47013	5.9	U	0	3	0.00707547
CTK_C24420	50S ribosomal protein L27	2	9	0.23	100	11007	9.6	U	0	9	0.09
CTK_C24440	50S ribosomal protein L21	4	71	0.471	104	11674	9.6	U	0	71	0.682692
CTK_C24500	Methylglyoxal synthase	9	41	0.738	126	14039	6.5	U	0	41	0.325397
CTK_C24510	Predicted rod shape-determining protein RodA	2	2	0.059	373	40932	9.5	U	0	2	0.00536193
CTK_C24520	Cell division topological specificity factor	3	7	0.438	89	10064	7.3	U	0	7	0.0786517
CTK_C24530	Site-determining protein	8	20	0.294	265	28977	5.2	U	0	20	0.0754717
CTK_C24540	Probable septum site-determining protein MinC	2	3	0.099	213	24350	9.1	U	0	3	0.0140845
CTK_C24610	Uncharacterized protein	5	7	0.079	891	98776	9.1	U	0	7	0.00785634
CTK_C24630	Cell shape-determining protein MreC	2	2	0.069	290	32272	9.3	U	0	2	0.00689655
CTK_C24640	Predicted rod shape-determining protein MreB	9	17	0.265	336	35793	5.3	U	0	17	0.0505952
CTK_C24690	Homoserine kinase	11	22	0.314	299	33405	5.4	U	0	22	0.0735786
CTK_C24700	Homoserine dehydrogenase	12	21	0.309	414	46544	5.7	U	0	21	0.0507246
CTK_C24710	UPF0735 ACT domain-containing protein CLJU_c07140	2	3	0.131	145	16069	9.1	U	0	3	0.0206897
CTK_C24720	Predicted aminoacid permease	2	3	0.063	617	68620	9.7	U	0	3	0.00486224
CTK_C24740	Predicted lytic murein transglycosylase	2	4	0.218	179	21070	9.3	U	0	4	0.0223464
CTK_C24760	DNA polymerase	5	9	0.074	879	101048	5.8	U	0	9	0.0102389
CTK_C24780	NifU-related domain containing protein	11	46	0.487	230	24659	5.5	U	0	46	0.2
CTK_C24790	Uncharacterized protein	30	111	0.429	333	35232	7.7	U	0	111	0.333333
CTK_C24860	Valine--tRNA ligase	12	22	0.146	883	102488	6.1	U	0	22	0.0249151
CTK_C24880	Activator of 2-hydroxyglutaryl-Co	3	4	0.03	1432	159570	8.6	U	0	4	0.0027933
CTK_C24910	Benzoyl-CoA reductase, subunit A	3	3	0.052	561	62422	7.6	U	0	3	0.00534759
CTK_C25060	5,10-methylenetetrahydrofolate reductase	4	13	0.179	308	35876	8.5	U	0	13	0.0422078
CTK_C25070	Threonine--tRNA ligase	18	41	0.307	638	73566	6.2	U	0	41	0.0642633
CTK_C25140	33 kDa chaperonin	3	6	0.125	295	31664	5.3	U	0	6	0.020339
CTK_C25170	Aspartate-semialdehyde dehydrogenase	25	89	0.494	330	36718	7	U	0	89	0.269697
CTK_C25180	4-hydroxy-tetrahydrodipicolinate synthase	9	24	0.323	294	31686	6.4	U	0	24	0.0816327
CTK_C25190	4-hydroxy-tetrahydrodipicolinate reductase	8	15	0.327	251	27602	6.1	U	0	15	0.059761
CTK_C25200	Aminotransferase class I and II	10	13	0.307	384	43589	7.5	U	0	13	0.0338542
CTK_C25230	Putative uncharacterized protein	3	5	0.166	175	20740	6.4	U	0	5	0.0285714
CTK_C25250	Uncharacterized protein	6	10	0.245	245	28279	5.9	U	0	10	0.0408163
CTK_C25260	2,3,4,5-tetrahydropyridine-2,6-dicarboxylate N-acetyltransferase	7	18	0.388	242	25972	5.6	U	0	18	0.0743802
CTK_C25350	Uncharacterized protein	7	9	0.303	307	35060	5.7	U	0	9	0.029316
CTK_C25420	Putative membrane-bound protein with a transglutaminase domain	2	4	0.076	397	45309	9.3	U	0	4	0.0100756
CTK_C25450	Predicted RNA helicase	15	25	0.295	528	60279	8.4	U	0	25	0.0473485
CTK_C25470	Transcription elongation factor	8	25	0.578	154	17144	4.9	U	0	25	0.162338
CTK_C25500	Undecaprenyl pyrophosphate synthase	2	4	0.112	214	24413	9	U	0	4	0.0186916
CTK_C25600	Uncharacterized protein	2	2	0.207	140	16026	6.9	U	0	2	0.0142857
CTK_C25650	Probable GTP-binding protein EngB	2	2	0.102	196	22774	9.6	U	0	2	0.0102041
CTK_C25660	Lon protease	4	8	0.071	773	87738	8.5	U	0	8	0.0103493
CTK_C25670	ATP-dependent Clp protease ATP-binding subunit ClpX	14	25	0.34	429	47680	6.1	U	0	25	0.0582751
CTK_C25680	ATP-dependent Clp protease proteolytic subunit	12	38	0.284	194	21349	5.4	U	0	38	0.195876
CTK_C25690	Trigger factor	24	55	0.433	430	49146	4.8	U	0	55	0.127907
CTK_C25710	Uncharacterized protein	5	9	0.202	262	29368	9.6	U	0	9	0.0343511
CTK_C25720	Orotate phosphoribosyltransferase	11	30	0.553	190	20903	8.3	U	0	30	0.157895
CTK_C25730	Dihydroorotate dehydrogenase	5	9	0.233	296	31662	7.2	U	0	9	0.0304054
CTK_C25740	Dihydroorotate dehydrogenase B (NAD(+)), electron transfer subunit	3	4	0.146	253	28489	6.8	U	0	4	0.0158103
CTK_C25750	Orotidine 5'-phosphate decarboxylase	6	10	0.249	289	32207	5.4	U	0	10	0.0346021
CTK_C25760	Aspartate carbamoyltransferase regulatory chain, allosteric domain protein	2	2	0.179	145	16581	7.7	U	0	2	0.0137931
CTK_C25770	Aspartate carbamoyltransferase	10	24	0.349	307	34946	6.9	U	0	24	0.0781759
CTK_C25790	Cupin domain-containing protein	2	4	0.18	111	12303	6.8	U	0	4	0.036036
CTK_C26020	Predicted phosphoesterase	2	3	0.179	156	17411	6.9	U	0	3	0.0192308
CTK_C26040	Predicted hydrogenase maturation factor	3	4	0.1	329	35937	5.2	U	0	4	0.0121581
CTK_C26110	DNA ligase, NAD-dependent	2	3	0.064	669	76194	5.8	U	0	3	0.0044843
CTK_C26140	Pseudouridine synthase	2	2	0.078	245	27999	5.5	U	0	2	0.00816327
CTK_C26180	Glucose-6-phosphate isomerase	15	42	0.306	451	50197	5.9	U	0	42	0.0931264
CTK_C26200	Acyl-CoA dehydrogenase domain protein	30	217	0.591	379	41769	5.4	U	0	217	0.572559
CTK_C26210	Oxidase, FAD-binding	31	132	0.568	477	51133	4.9	U	0	132	0.27673
CTK_C26220	Electron transfer flavoprotein, alpha subunit-like protein	15	143	0.5	312	32678	4.8	U	0	143	0.458333
CTK_C26230	Electron transfer flavoprotein, alpha/beta-subunit-like protein	20	83	0.644	261	28130	5.4	U	0	83	0.318008
CTK_C26240	GMP synthase [glutamine-hydrolyzing]	15	39	0.365	510	56960	6.3	U	0	39	0.0764706
CTK_C26250	Inosine-5'-monophosphate dehydrogenase	23	84	0.486	484	52221	8.3	U	0	84	0.173554
CTK_C26260	60 kDa chaperonin	67	2465	0.732	545	58601	5.2	U	0	2465	4.52294
CTK_C26270	10 kDa chaperonin	9	128	0.716	95	10374	5.1	U	0	128	1.34737
CTK_C26290	Putative iron-dependent hydrogenase	17	40	0.412	495	54478	7.7	U	0	40	0.0808081
CTK_C26300	Putative 8-oxoguanine DNA glycosylase	3	8	0.129	302	35714	6.1	U	0	8	0.0264901
CTK_C26310	ferredoxin-NADP(+) reductase subunit beta	21	58	0.317	463	49905	6.7	U	0	58	0.12527
CTK_C26320	ferredoxin-NADP(+) reductase subunit alpha	7	31	0.348	296	32740	6.7	U	0	31	0.10473
CTK_C26330	3-hydroxybutyryl-coA dehydrogenase	32	1116	0.546	282	30338	7.7	U	0	1116	3.95745
CTK_C26340	electron transfer flavoprotein subunit alpha	25	124	0.616	333	35798	5.3	U	0	124	0.372372
CTK_C26350	electron transfer flavoprotein subunit beta	25	270	0.714	259	28232	5.6	U	0	270	1.04247
CTK_C26360	butyryl-CoA dehydrogenase	26	145	0.488	379	41245	5.9	U	0	145	0.382586
CTK_C26370	3-hydroxybutyryl-CoA dehydratase	15	169	0.625	259	27735	5.6	U	0	169	0.65251
CTK_C26380	redox-sensing transcriptional repressor rex	8	18	0.471	210	23658	8.1	U	0	18	0.0857143
CTK_C26400	Putative uncharacterized protein	6	11	0.385	96	10924	5.3	U	0	11	0.114583
CTK_C26440	Peptidase M16C associated	48	144	0.44	973	112756	5.6	U	0	144	0.147996
CTK_C26460	Pyruvate carboxylase	42	95	0.41	1145	128701	6.7	U	0	95	0.0829694
CTK_C26490	Uncharacterized protein	5	7	0.167	204	24132	6	U	0	7	0.0343137
CTK_C26510	FAD-dependent pyridine nucleotide-disulphide oxidoreductase	7	17	0.186	419	46136	6.3	U	0	17	0.0405728
CTK_C26520	FAD dependent oxidoreductase	3	4	0.094	478	52069	7	U	0	4	0.0083682
CTK_C26530	Bifunctional protein FolD	8	17	0.246	284	30903	8	U	0	17	0.0598592
CTK_C26540	Formyltetrahydrofolate cyclohydrolase	6	21	0.262	210	22958	6.5	U	0	21	0.1
CTK_C26550	Formate--tetrahydrofolate ligase	22	62	0.353	558	60629	6.7	U	0	62	0.111111
CTK_C26560	Uncharacterized protein	6	9	0.35	137	15718	8.7	U	0	9	0.0656934
CTK_C26570	universal stress protein UspA and related nucleotide-binding proteins	11	32	0.599	137	15421	7.2	U	0	32	0.233577
CTK_C26620	Predicted metal ion transporter	2	2	0.051	313	36461	9	U	0	2	0.00638978
CTK_C26740	Uncharacterized protein	8	22	0.474	97	11549	5.1	U	0	22	0.226804
CTK_C26760	Tyrosine--tRNA ligase	14	29	0.292	408	46379	8	U	0	29	0.0710784
CTK_C26780	Putative uncharacterized protein	2	3	0.396	53	6306	8.5	U	0	3	0.0566038
CTK_C26820	Peptide chain release factor 3	8	19	0.193	529	59833	6	U	0	19	0.0359168
CTK_C26830	Cof-like hydrolase	6	9	0.216	268	30133	6.8	U	0	9	0.0335821
CTK_C26840	Tryptophan--tRNA ligase	9	21	0.258	337	38386	8.7	U	0	21	0.0623145
CTK_C26860	Desulfoferrodoxin	7	20	0.36	125	14257	7	U	0	20	0.16
CTK_C26880	Diaminopimelate decarboxylase	12	20	0.326	432	47918	6	U	0	20	0.0462963
CTK_C26890	Aspartokinase	18	46	0.47	400	43643	5.5	U	0	46	0.115
CTK_C26900	M18 family aminopeptidase	9	22	0.267	434	48269	5.6	U	0	22	0.0506912
CTK_C26920	Predicted ATP-dependent DNA helicase	2	3	0.034	713	83720	6.9	U	0	3	0.00420757
CTK_C26930	ATP-dependent zinc metalloprotease FtsH	2	5	0.067	612	67888	6.3	U	0	5	0.00816993
CTK_C26950	Proline--tRNA ligase	7	14	0.15	479	55092	6.4	U	0	14	0.0292276
CTK_C26970	Malate dehydrogenase	17	31	0.348	365	40164	7.8	U	0	31	0.0849315
CTK_C27000	3-isopropylmalate dehydrogenase	8	19	0.232	354	38349	5.7	U	0	19	0.0536723
CTK_C27010	3-isopropylmalate dehydratase small subunit	4	10	0.323	164	18087	6	U	0	10	0.0609756
CTK_C27020	3-isopropylmalate dehydratase large subunit	14	27	0.305	420	45180	6.6	U	0	27	0.0642857
CTK_C27030	2-isopropylmalate synthase	14	21	0.235	515	56672	6.5	U	0	21	0.0407767
CTK_C27050	Bifunctional chorismate mutase/ prephenate dehydratase	4	8	0.202	277	32122	7.4	U	0	8	0.0288809
CTK_C27060	Chorismate synthase	17	38	0.45	360	39070	6.7	U	0	38	0.105556
CTK_C27070	3-phosphoshikimate 1-carboxyvinyltransferase	9	18	0.268	422	46534	7.6	U	0	18	0.042654
CTK_C27080	TyrA	8	16	0.262	286	31976	6.9	U	0	16	0.0559441
CTK_C27090	AroF	11	25	0.312	343	37965	6.1	U	0	25	0.0728863
CTK_C27110	Putative molybdenum utilization protein ModD	4	6	0.189	281	31188	7.7	U	0	6	0.0213523
CTK_C27230	Cyclic pyranopterin monophosphate synthase	2	2	0.044	319	36012	6.8	U	0	2	0.00626959
CTK_C27260	Predicted methyltransferase	3	4	0.094	372	42264	6.7	U	0	4	0.0107527
CTK_C27360	Uncharacterized protein	3	4	0.081	421	49412	5.9	U	0	4	0.00950119
CTK_C27380	Predicted serine kinase	20	35	0.342	640	73480	6.7	U	0	35	0.0546875
CTK_C27400	dithiobiotin synthetase	3	6	0.149	241	26593	5.4	U	0	6	0.0248963
CTK_C27410	Adenosylmethionine-8-amino-7-oxononanoate transaminase	17	34	0.368	448	51106	7.1	U	0	34	0.0758929
CTK_C27430	Glutamate-1-semialdehyde 2,1-aminomutase	15	25	0.375	424	46731	6.1	U	0	25	0.0589623
CTK_C27570	Uncharacterized protein	2	3	0.059	388	44842	5.4	U	0	3	0.00773196
CTK_C27600	Type I restriction-modification system, M subunit	4	7	0.117	529	59752	5	U	0	7	0.0132325
CTK_C27620	Type I restriction enzyme, endonuclease subunit	3	8	0.039	1069	122860	5.6	U	0	8	0.00748363
CTK_C27650	Pyruvate kinase	42	230	0.646	472	51036	6.2	U	0	230	0.487288
CTK_C27660	6-phosphofructokinase	15	59	0.443	318	34000	5.8	U	0	59	0.185535
CTK_C27670	DNA polymerase III, alpha subunit	2	2	0.047	1158	132903	6.5	U	0	2	0.00172712
CTK_C27700	Putative sporulation transcription regulator WhiA	2	2	0.073	317	36194	9.1	U	0	2	0.00630915
CTK_C27710	Putative uncharacterized protein	2	3	0.05	443	49119	9	U	0	3	0.00677201
CTK_C27720	UPF0042 nucleotide-binding protein CcarbDRAFT_0373	3	7	0.156	294	33582	8.4	U	0	7	0.0238095
CTK_C27730	UDP-N-acetylenolpyruvoylglucosamine reductase	8	27	0.306	304	33394	8.8	U	0	27	0.0888158
CTK_C27760	Predicted peptidoglycan synthetase	2	5	0.078	475	51020	9.1	U	0	5	0.0105263
CTK_C27790	UvrABC system protein A	9	14	0.115	940	104565	8.4	U	0	14	0.0148936
CTK_C27800	UvrABC system protein B	2	4	0.039	662	75822	7.6	U	0	4	0.0060423
CTK_C27820	Predicted protease	14	23	0.35	391	43580	9.3	U	0	23	0.0588235
CTK_C27830	Cell division protein FtsX	8	20	0.226	296	32948	9.8	U	0	20	0.0675676
CTK_C27840	Predicted ATPase involved in cell division	3	9	0.184	228	25411	9.6	U	0	9	0.0394737
CTK_C27870	Alanine racemase	4	6	0.142	387	44056	7.3	U	0	6	0.0155039
CTK_C27890	Uncharacterized protein	16	36	0.338	500	54597	7.9	U	0	36	0.072
CTK_C27900	Holo-[acyl-carrier-protein] synthase	5	12	0.348	132	14771	8.3	U	0	12	0.0909091
CTK_C27930	NADH dehydrogenase	17	75	0.411	443	48755	8.5	U	0	75	0.1693
CTK_C27950	Putative uncharacterized protein	7	14	0.208	475	51600	5	U	0	14	0.0294737
CTK_C27960	Predicted rubrerythrin	10	28	0.431	181	20091	5.7	U	0	28	0.154696
CTK_C27970	Mannose-6-phosphate isomerase	2	2	0.058	327	37419	6.9	U	0	2	0.00611621
CTK_C27980	Predicted methyl-accepting chemotaxis protein	2	3	0.07	571	62212	5.3	U	0	3	0.00525394
CTK_C27990	UDP-glucose 4-epimerase	6	7	0.165	328	36148	7.1	U	0	7	0.0213415
CTK_C28120	NADP-dependent isopropanol dehydrogenase	2	5	0.088	351	37632	6	U	0	5	0.014245
CTK_C28140	O-acetylhomoserine sulfhydrylase	21	55	0.44	427	46117	6.1	U	0	55	0.128806
CTK_C28150	Spermidine synthase	3	5	0.131	290	33426	5.1	U	0	5	0.0172414
CTK_C28170	O-acetyl-L-homoserine sulfhydrylase	13	30	0.335	409	44965	8.1	U	0	30	0.0733496
CTK_C28180	Sulfite reductase, beta subunit	61	189	0.558	772	86849	7.8	U	0	189	0.244819
CTK_C28190	Uncharacterized protein	3	4	0.228	136	15937	6.2	U	0	4	0.0294118
CTK_C28200	Uncharacterized protein	11	40	0.435	276	29840	5.9	U	0	40	0.144928
CTK_C28210	Uncharacterized protein	8	27	0.746	71	8048	4.4	U	0	27	0.380282
CTK_C28230	Fructose-2,6-bisphosphatase	4	6	0.23	204	22932	9.1	U	0	6	0.0294118
CTK_C28360	Phosphoglucosamine mutase	3	4	0.112	454	49375	5.7	U	0	4	0.00881057
CTK_C28410	Thioredoxin-disulfide reductase	10	24	0.431	288	31506	6.6	U	0	24	0.0833333
CTK_C28420	Thioredoxin	7	53	0.457	105	11681	5.2	U	0	53	0.504762
CTK_C28440	Phosphoenolpyruvate-protein phosphotransferase	21	44	0.421	537	59515	5.2	U	0	44	0.0819367
CTK_C28490	Hydro-lyase, Fe-S type, tartrate/fumarate subfamily, alpha subunit	3	5	0.157	280	30575	8	U	0	5	0.0178571
CTK_C28530	30S ribosomal protein S9	3	20	0.246	130	14612	10.6	U	0	20	0.153846
CTK_C28570	Predicted ABC-type cobalt transport system, ATPase component	3	5	0.144	284	31522	7.1	U	0	5	0.0176056
CTK_C28580	Predicted ABC-type cobalt transport system, ATPase component	2	5	0.117	281	31721	5.6	U	0	5	0.0177936
CTK_C28590	50S ribosomal protein L17	8	17	0.531	113	13085	10.2	U	0	17	0.150442
CTK_C28600	DNA-directed RNA polymerase subunit alpha	23	53	0.537	315	35263	4.9	U	0	53	0.168254
CTK_C28610	30S ribosomal protein S4	5	33	0.204	206	23779	9.7	U	0	33	0.160194
CTK_C28620	30S ribosomal protein S11	5	19	0.326	132	14078	10.8	U	0	19	0.143939
CTK_C28630	30S ribosomal protein S13	4	8	0.258	124	14174	10.9	U	0	8	0.0645161
CTK_C28640	50S ribosomal protein L36	5	6	0.541	37	4295	10.2	U	0	6	0.162162
CTK_C28650	Translation initiation factor IF-1	4	11	0.361	72	8170	7.4	U	0	11	0.152778
CTK_C28670	Adenylate kinase	13	33	0.568	222	24703	8	U	0	33	0.148649
CTK_C28680	Protein translocase subunit SecY	2	3	0.068	426	47043	9.8	U	0	3	0.00704225
CTK_C28690	50S ribosomal protein L15	6	28	0.318	148	16000	10.7	U	0	28	0.189189
CTK_C28700	50S ribosomal protein L30	3	9	0.407	59	6675	10	U	0	9	0.152542
CTK_C28710	30S ribosomal protein S5	9	63	0.436	165	17286	9.8	U	0	63	0.381818
CTK_C28720	50S ribosomal protein L18	6	23	0.429	119	13380	10	U	0	23	0.193277
CTK_C28730	50S ribosomal protein L6	10	44	0.444	180	19939	9.6	U	0	44	0.244444
CTK_C28740	30S ribosomal protein S8	8	51	0.447	132	14779	9.2	U	0	51	0.386364
CTK_C28760	50S ribosomal protein L5	17	37	0.597	181	20603	9.4	U	0	37	0.20442
CTK_C28770	50S ribosomal protein L24	6	12	0.362	105	11662	9.9	U	0	12	0.114286
CTK_C28780	50S ribosomal protein L14	7	13	0.41	122	13289	10.1	U	0	13	0.106557
CTK_C28790	30S ribosomal protein S17	6	7	0.417	84	9818	10.3	U	0	7	0.0833333
CTK_C28810	50S ribosomal protein L16	5	14	0.381	147	16617	10.1	U	0	14	0.0952381
CTK_C28820	30S ribosomal protein S3	17	87	0.493	223	24797	9.9	U	0	87	0.390135
CTK_C28830	50S ribosomal protein L22	3	14	0.45	111	12261	9.7	U	0	14	0.126126
CTK_C28840	30S ribosomal protein S19	7	28	0.25	100	11332	10.2	U	0	28	0.28
CTK_C28850	50S ribosomal protein L2	11	53	0.361	277	30270	10.3	U	0	53	0.191336
CTK_C28860	50S ribosomal protein L23	5	21	0.469	98	11385	9.4	U	0	21	0.214286
CTK_C28870	50S ribosomal protein L4	10	46	0.417	206	22749	10	U	0	46	0.223301
CTK_C28880	50S ribosomal protein L3	17	45	0.478	209	22978	9.9	U	0	45	0.215311
CTK_C28890	30S ribosomal protein S10	10	32	0.647	102	11493	9.8	U	0	32	0.313725
CTK_C28900	Elongation factor Tu	37	445	0.534	397	43621	5.3	U	0	445	1.12091
CTK_C28910	Elongation factor G	65	295	0.663	689	76330	5.1	U	0	295	0.428157
CTK_C28920	30S ribosomal protein S7	13	42	0.577	156	18025	9.8	U	0	42	0.269231
CTK_C28940	Ribosomal protein L7Ae-like protein	2	8	0.354	79	8589	9.3	U	0	8	0.101266
CTK_C28950	DNA-directed RNA polymerase subunit beta'	49	105	0.364	1180	131637	8.8	U	0	105	0.0889831
CTK_C28960	DNA-directed RNA polymerase subunit beta	44	107	0.372	1243	139871	5.2	U	0	107	0.0860821
CTK_C28970	50S ribosomal protein L7/L12	17	337	0.82	122	12669	4.9	U	0	337	2.7623
CTK_C28980	50S ribosomal protein L10	9	41	0.545	167	18685	6.3	U	0	41	0.245509
CTK_C28990	50S ribosomal protein L1	10	39	0.258	229	24873	9.4	U	0	39	0.170306
CTK_C29000	50S ribosomal protein L11	10	37	0.397	141	14715	10.1	U	0	37	0.262411
CTK_C29010	Transcription termination/antitermination protein nusG	6	20	0.37	173	19781	6.1	U	0	20	0.115607
CTK_C29020	Uncharacterized protein	2	6	0.224	76	8518	9.6	U	0	6	0.0789474
CTK_C29030	50S ribosomal protein L33	2	2	0.367	49	5898	9.7	U	0	2	0.0408163
CTK_C29040	Elongation factor Tu	37	445	0.534	397	43621	5.3	U	0	445	1.12091
CTK_C29070	RNA methyltransferase, TrmH family, group 3	5	7	0.164	262	29044	8.8	U	0	7	0.0267176
CTK_C29090	Cysteine--tRNA ligase	13	21	0.26	465	54242	6.2	U	0	21	0.0451613
CTK_C29130	DNA integrity scanning protein DisA	14	29	0.485	357	40512	6	U	0	29	0.0812325
CTK_C29140	DNA repair protein radA	4	5	0.099	455	50373	8.8	U	0	5	0.010989
CTK_C29150	ATP-dependent Clp protease ATP-binding subunit ClpC	64	281	0.56	812	91603	6.7	U	0	281	0.346059
CTK_C29160	Putative ATP:guanido phosphotransferase CKR_0155	10	27	0.349	347	39546	6.9	U	0	27	0.0778098
CTK_C29170	Uncharacterized protein	10	14	0.333	177	20109	7.6	U	0	14	0.079096
CTK_C29200	Putative foldase related protein	2	2	0.081	247	28259	5.7	U	0	2	0.00809717
CTK_C29240	UDP-N-acetylmuramoylalanine--D-glutamate ligase	12	41	0.301	458	50801	8.7	U	0	41	0.0895197
CTK_C29250	Glycine--tRNA ligase	10	18	0.202	461	53397	6	U	0	18	0.0390456
CTK_C29260	Lysine--tRNA ligase	16	53	0.342	500	58394	5.4	U	0	53	0.106
CTK_C29300	Type III pantothenate kinase	2	5	0.128	265	29115	7.2	U	0	5	0.0188679
CTK_C29310	Uncharacterized protein	9	31	0.57	128	14165	8	U	0	31	0.242188
CTK_C29320	ATP-dependent zinc metalloprotease FtsH	19	33	0.295	600	66243	6.4	U	0	33	0.055
CTK_C29330	Hypoxanthine-guanine phosphoribosyltransferase	7	12	0.298	181	20717	6.1	U	0	12	0.0662983
CTK_C29360	Predicted ribosomal protein	3	5	0.257	136	15448	9.4	U	0	5	0.0367647
CTK_C29410	DNA-binding protein HU	7	69	0.615	91	10126	9.5	U	0	69	0.758242
CTK_C29420	Putative uncharacterized protein	4	7	0.091	481	55266	5.2	U	0	7	0.014553
CTK_C29440	Predicted stage V sporulation protein T	3	5	0.193	181	20061	4.7	U	0	5	0.0276243
CTK_C29450	Foldase protein PrsA	15	33	0.49	341	38279	9.2	U	0	33	0.0967742
CTK_C29460	Predicted transcription-repair coupling factor	3	7	0.037	1176	135943	7.8	U	0	7	0.00595238
CTK_C29510	Ribose-phosphate pyrophosphokinase	15	55	0.46	328	36162	6.2	U	0	55	0.167683
CTK_C29520	Bifunctional protein GlmU	12	23	0.342	456	50081	7.8	U	0	23	0.0504386
CTK_C29530	Putative septation protein SpoVG	9	31	0.557	79	9077	5.5	U	0	31	0.392405
CTK_C29560	UDP-N-acetylmuramate--L-alanine ligase	15	22	0.37	459	51061	7.1	U	0	22	0.0479303
CTK_C29580	4Fe-4S binding domain protein	8	12	0.223	448	49458	5.4	U	0	12	0.0267857
CTK_C29600	Predicted membrane protein	2	3	0.248	113	12452	7.5	U	0	3	0.0265487
CTK_C29620	Cobalt transport protein ATP-binding subunit	9	14	0.242	277	30694	9.1	U	0	14	0.0505415
CTK_C29700	Predicted methyl-accepting chemotaxis protein	16	32	0.369	599	67023	5.3	U	0	32	0.0534224
CTK_C29710	Helix-turn-helix domain-containing protein	7	21	0.311	222	25490	9.4	U	0	21	0.0945946
CTK_C29720	Putative uncharacterized protein	4	7	0.308	130	15134	9	U	0	7	0.0538462
CTK_C29730	Glutamate racemase	4	9	0.205	263	29520	8.9	U	0	9	0.0342205
CTK_C29740	GlnA	50	241	0.672	631	71169	5.3	U	0	241	0.381933
CTK_C29770	UDP-N-acetylglucosamine 1-carboxyvinyltransferase	13	26	0.278	418	44320	6.6	U	0	26	0.062201
CTK_C29810	Putative uncharacterized protein	4	6	0.247	166	19205	8.1	U	0	6	0.0361446
CTK_C29820	Asparagine--tRNA ligase	12	32	0.266	463	53152	5.8	U	0	32	0.0691145
CTK_C29850	GlgD	5	8	0.143	370	42872	7.1	U	0	8	0.0216216
CTK_C29860	Glucose-1-phosphate adenylyltransferase	2	3	0.086	383	42714	8.1	U	0	3	0.0078329
CTK_C29880	Phosphorylase	13	17	0.204	812	93806	8.3	U	0	17	0.020936
CTK_C29890	Glycogen synthase	9	19	0.251	475	55193	6.2	U	0	19	0.04
CTK_C29900	1,4-alpha-glucan branching enzyme GlgB	2	2	0.027	638	75333	9	U	0	2	0.0031348
CTK_C29920	Putative GTP-binding protien TM0445	4	7	0.115	401	44505	8.2	U	0	7	0.0174564
CTK_C29960	Ferritin	13	65	0.566	173	19992	4.7	U	0	65	0.375723
CTK_C29970	Acetyl-coenzyme A carboxylase carboxyl transferase subunit alpha	13	40	0.317	281	31512	7.3	U	0	40	0.142349
CTK_C29980	Acetyl-coenzyme A carboxylase carboxyl transferase subunit beta	7	17	0.258	291	32629	8.5	U	0	17	0.0584192
CTK_C29990	Biotin carboxylase	18	47	0.427	450	49920	5.7	U	0	47	0.104444
CTK_C30010	AccB	13	35	0.679	165	18550	4.8	U	0	35	0.212121
CTK_C30020	3-oxoacyl-[acyl-carrier-protein] synthase 2	16	73	0.383	412	43854	5.9	U	0	73	0.177184
CTK_C30030	3-oxoacyl-[acyl-carrier-protein] reductase	23	59	0.573	248	26368	9.4	U	0	59	0.237903
CTK_C30040	Malonyl CoA-acyl carrier protein transacylase	12	31	0.473	311	33629	7.2	U	0	31	0.0996785
CTK_C30050	Enoyl-[acyl-carrier protein] reductase	6	10	0.204	313	33461	8.4	U	0	10	0.0319489
CTK_C30060	3-oxoacyl-[acyl-carrier-protein] synthase 3	8	17	0.284	324	35003	6.1	U	0	17	0.0524691
CTK_C30080	Putative uncharacterized protein	9	24	0.263	358	38939	9	U	0	24	0.0670391
CTK_C30090	Putative DNA replication protein DnaD	8	11	0.244	328	38555	8.6	U	0	11	0.0335366
CTK_C30100	DnaC-related protein	10	21	0.284	327	38570	9.3	U	0	21	0.0642202
CTK_C30150	Predicted acyl-acyl carrier protein thioesterase	5	6	0.245	253	29998	8.6	U	0	6	0.0237154
CTK_C30160	Adenylosuccinate synthetase	17	27	0.407	428	47299	6.2	U	0	27	0.0630841
CTK_C30170	Uncharacterized protein	5	6	0.113	469	52199	8.5	U	0	6	0.0127932
CTK_C30310	Uncharacterized protein	3	3	0.099	344	39450	8.9	U	0	3	0.00872093
CTK_C30350	18 kDa heat shock protein	12	36	0.432	148	17044	5.2	U	0	36	0.243243
CTK_C30380	50S ribosomal protein L9	14	26	0.551	147	16527	9.7	U	0	26	0.176871
CTK_C30420	30S ribosomal protein S18	7	18	0.353	85	9967	10.7	U	0	18	0.211765
CTK_C30430	Single-stranded DNA-binding protein	3	9	0.259	147	16436	5.2	U	0	9	0.0612245
CTK_C30440	30S ribosomal protein S6	3	21	0.474	95	10953	6.5	U	0	21	0.221053
CTK_C30480	Uncharacterized protein	2	3	0.097	351	39564	9.6	U	0	3	0.00854701
CTK_C30530	Cobyrinic acid ac-diamide synthase	4	5	0.251	259	28857	5.6	U	0	5	0.019305
CTK_C30540	ParB-like partition protein (Fragment)	2	3	0.101	258	29908	9.7	U	0	3	0.0116279
CTK_C30560	tRNA uridine 5-carboxymethylaminomethyl modification enzyme MnmG	10	11	0.161	632	71127	8.6	U	0	11	0.0174051
CTK_C30570	tRNA modification GTPase MnmE	3	7	0.093	461	51385	5.3	U	0	7	0.0151844
CTK_C30580	Predicted RNA-binding protein	2	3	0.079	203	23585	9.4	U	0	3	0.0147783
CTK_P00250	Uncharacterized protein (NN.term domain homologous to B.subtilis (Gi|833839))	19	59	0.35	409	47263	5.4	U	0	59	0.144254
CTK_P00260	Uncharacterized protein	3	4	0.277	112	12875	5	U	0	4	0.0357143
CTK_P00280	Uncharacterized protein	3	8	0.466	73	8199	8.4	U	0	8	0.109589
CTK_P00300	No hits found	2	4	0.365	63	7410	5.4	U	0	4	0.0634921
CTK_P00330	Transfer complex protein TraB	2	4	0.17	112	11728	9.4	U	0	4	0.0357143
CTK_P00340	Uncharacterized protein	2	3	0.216	134	15170	9.8	U	0	3	0.0223881
CTK_P00360	Conjugation protein	6	14	0.099	670	77777	7.7	U	0	14	0.0208955
CTK_P00370	Uncharacterized protein	5	8	0.156	437	50363	9.4	U	0	8	0.0183066
CTK_P00390	Uncharacterized protein	3	5	0.192	193	21078	9.4	U	0	5	0.0259067
CTK_P00410	Conjugation protein	3	5	0.063	543	61999	5	U	0	5	0.0092081
CTK_P00430	Uncharacterized protein	2	2	0.086	163	18662	8.6	U	0	2	0.0122699
CTK_P00470	UPI0001E2C7B0 related cluster	10	40	0.543	175	20728	9.4	U	0	40	0.228571
CTK_P00480	No hits found	2	6	0.188	117	14039	4.9	U	0	6	0.0512821
CTK_P00580	Arsenical resistance operon trans-acting repressor ArsD	4	11	0.398	123	13515	7.5	U	0	11	0.0894309
CTK_P00590	Arsenical pump-driving ATPase	8	13	0.146	581	64638	5.3	U	0	13	0.0223752
CTK_P00610	ArsC	2	2	0.191	136	15434	6	U	0	2	0.0147059
CTK_P00700	Uncharacterized protein	7	14	0.269	216	24147	8.3	U	0	14	0.0648148
CTK_P00740	No hits found	3	8	0.344	125	13947	9	U	0	8	0.064
											105.481
											105.481
