# Supplementary material for: Deciphering Clostridium tyrobutyricum Metabolism Based on the Whole-Genome Sequence and Proteome Analyses
Source: mBio. 2016 Jun 14;7(3):e00743-16. doi: 10.1128/mBio.00743-16 (PMC4916380; doi:10.1128/mBio.00743-16)
Supplement: Data Set S2 — Protein changes determined by TMT isobaric tagging. Download [file mbo003162838sd2.xls]

## Sheet: Data Set S2
	Data Set S2. Protein changes determined by TMT isobaric tagging
				C2	C2	C4	C4	C6	C6
NO.	LOCUS	DESCRIPTION	SPEC_COUNT	avg m/z_126.1277	avg m/z_129.1378	avg m/z_128.1344	avg m/z_131.1382	avg m/z_127.1311	avg m/z_130.1411	Avg_C2	Avg_C4	Avg_C6	STDEV_C2	STDEV_C4	STDEV_C6	CV%_C2	CV%_C4	CV%_C6	Fold C4/C2	Fold C6/C2
1	CTK_C00010	chromosomal replication initiator protein	6	109518	123784	129888	120400	118258	140477	116651	125144	129368	7133.33	4744.17	11109.6	6.1151	3.79097	8.58761	0.231387	0.399277
2	CTK_C00060	DNA gyrase subunit B	6	145551	159638	152424	152362	137517	161007	152594	152393	149262	7043.25	30.75	11745	4.61567	0.0201781	7.86873	0.128094	0.218143
3	CTK_C00070	DNA gyrase subunit A	14	126775	132803	118913	121414	109176	120526	129789	120163	114851	3013.89	1250.57	5674.75	2.32215	1.04073	4.94097	0.0188268	0.0735944
4	CTK_C00100	UPF0182 protein CLJU_c00140	6	192147	215297	201451	201768	242633	271843	203722	201610	257238	11575	158.335	14604.9	5.68176	0.0785354	5.6776	0.114962	0.586499
5	CTK_C00130	Serine--tRNA ligase	18	199193	224580	221427	210997	153439	172524	211886	216212	162981	12693.2	5215.11	9542.47	5.99056	2.41204	5.85496	0.159154	-0.128587
6	CTK_C00170	Putative uncharacterized protein	6	171133	182764	106088	108145	170280	193700	176949	107117	181990	5815.84	1028.25	11709.5	3.28674	0.959935	6.43414	-0.594149	0.290528
7	CTK_C00270	DNA polymerase III subunit gamma/tau	2	33865.5	37577.5	42197	40493.5	35222	39499.5	35721.5	41345.2	37360.8	1856	851.75	2138.75	5.19575	2.06009	5.72459	0.340929	0.314731
8	CTK_C00280	Nucleoid-associated protein CA_C0126	3	366621	414743	412322	367668	267867	312281	390682	389995	290074	24061	22327	22207	6.15872	5.72495	7.65563	0.127461	-0.179574
9	CTK_C00370	4-phosphoerythronate dehydrogenase	6	125060	134846	266069	253458	18468	20641.5	129953	259763	19554.8	4892.58	6305.33	1086.75	3.76489	2.42734	5.55747	1.12921	-2.4824
10	CTK_C00390	Ribosomal-protein-alanine acetyltransferase	4	204641	180997	94028	97738.8	44725.2	44893.8	192819	95883.4	44809.5	11822	1855.38	84.25	6.13115	1.93503	0.188018	-0.877893	-1.85537
11	CTK_C00410	Predicted hydrolase	5	167583	186469	197109	192183	128818	146231	177026	194646	137524	9442.7	2463.4	8706.5	5.33407	1.26558	6.33089	0.266891	-0.114278
12	CTK_C00420	Predicted hydrolase	3	61657.3	72888	78122	73166.7	56708.7	60120.7	67272.7	75644.3	58414.7	5615.33	2477.67	1706	8.34713	3.27541	2.9205	0.299212	0.0463103
13	CTK_C00490	LD-carboxypeptidase	3	81067	90125.3	96268.7	94710	196764	211349	85596.2	95489.3	204056	4529.17	779.335	7292.17	5.29132	0.816149	3.5736	0.287793	1.50335
14	CTK_C00530	thymidylate kinase	2	172490	178478	193325	186058	284485	301478	175484	189691	292982	2994	3633.75	8496.5	1.70614	1.91561	2.90001	0.242318	0.989474
15	CTK_C00590	flagellar motor protein MotA	3	20677	23026.7	17444	18172	13988.3	15595.7	21851.8	17808	14792	1174.83	364	803.67	5.37637	2.04403	5.43314	-0.165229	-0.312937
16	CTK_C00630	Uncharacterized protein	7	149556	177705	145204	141271	98908.4	119594	163631	143238	109251	14074.4	1966.43	10342.6	8.60133	1.37284	9.4668	-0.0620322	-0.332797
17	CTK_C00640	Uncharacterized protein	3	430506	463768	239617	244524	149410	165001	447137	242071	157206	16630.7	2453.34	7795.66	3.71937	1.01348	4.9589	-0.755289	-1.25806
18	CTK_C00650	poly(A) polymerase	9	41970.2	46159.2	45337.7	46140.2	32863.1	37196	44064.7	45738.9	35029.6	2094.5	401.275	2166.44	4.75324	0.877316	6.18462	0.183799	-0.0810514
19	CTK_C00670	Predicted transcriptional regulator	5	216482	250378	335715	325027	283690	337175	233430	330371	310433	16947.6	5343.8	26742.8	7.26025	1.61751	8.61469	0.631098	0.66129
20	CTK_C00690	Putative uncharacterized protein	8	31909.4	35209.5	42333.5	44114.8	99035.8	115349	33559.4	43224.1	107193	1650.06	890.625	8156.82	4.91683	2.06048	7.6095	0.495118	1.92541
21	CTK_C00750	Methionine--tRNA ligase	7	81531.6	93819.1	52347	51216.7	21750.6	23649	87675.4	51781.9	22699.8	6143.78	565.145	949.215	7.00743	1.0914	4.1816	-0.629725	-1.69949
22	CTK_C00760	Malic protein NAD-binding	5	239407	279515	197047	187031	120934	156146	259461	192039	138540	20053.6	5008	17605.8	7.72895	2.60781	12.7081	-0.30412	-0.655217
23	CTK_C00840	Uncharacterized protein	2	8067	8140	7038	7150.5	34154	38019	8103.5	7094.25	36086.5	36.5	56.25	1932.5	0.450423	0.792896	5.35519	-0.061895	2.40484
24	CTK_C00900	Anaerobic ribonucleoside-triphosphate reductase	15	166324	175134	85481	87335.3	81210.6	84799.1	170729	86408.2	83004.8	4404.74	927.165	1794.24	2.57996	1.07301	2.1616	-0.852468	-0.79044
25	CTK_C00950	Isoleucine--tRNA ligase	26	135746	145291	154900	149907	108093	123954	140519	152404	116024	4772.56	2496.31	7930.77	3.39639	1.63796	6.83547	0.247136	-0.0263437
26	CTK_C00960	catabolite control protein A	21	140255	153247	139233	137321	85854.7	102275	146751	138277	94065	6495.79	955.715	8210.31	4.42639	0.69116	8.72833	0.0441883	-0.391642
27	CTK_C00980	Uncharacterized protein	10	9287.7	6835.6	262412	260676	279350	308280	8061.65	261544	293815	1226.05	868.05	14465.2	15.2084	0.331894	4.92326	5.14983	5.43769
28	CTK_C01020	Putative 3-methyladenine DNA glycosylase	3	75550	72902.7	74038.3	74720	98526	99085.7	74226.3	74379.2	98805.8	1323.67	340.835	279.835	1.78328	0.45824	0.283217	0.132967	0.662665
29	CTK_C01040	UPF0272 CLJU_c01960	4	86446.5	95897.5	103810	105573	145722	169752	91172	104692	157737	4725.5	881.25	12015.2	5.18306	0.841757	7.61727	0.329485	1.04086
30	CTK_C01060	Putative Fe-S oxidoreductase	11	1.03414e+06	1.17063e+06	515735	510488	198257	232123	1102386	513111	215190	68246.2	2623.55	16933	6.19077	0.511302	7.86889	-0.973286	-2.10695
31	CTK_C01140	Uncharacterized protein	4	10112.5	7677	6762.25	6819.5	110004	129357	8894.75	6790.88	119681	1217.75	28.625	9676.38	13.6907	0.421522	8.08515	-0.259357	4.00009
32	CTK_C01170	Putative uncharacterized protein	21	7665.14	6498.86	4935.29	5377.48	116206	132898	7082	5156.39	124552	583.14	221.095	8346.21	8.23411	4.28779	6.70098	-0.327797	4.38645
33	CTK_C01290	CTP synthase	9	192297	216154	132935	128074	97590.8	115682	204225	130505	106636	11928.6	2430.44	9045.5	5.8409	1.86234	8.48257	-0.516061	-0.687464
34	CTK_C01300	Transcription termination factor Rho	5	73067.6	84652.2	70891.4	71762	69884	87220.8	78859.9	71326.7	78552.4	5792.3	435.3	8668.4	7.34505	0.61029	11.0352	-0.0148497	0.244363
35	CTK_C01350	Peptide chain release factor 1	14	245152	276523	195213	190383	149007	164204	260837	192798	156605	15685.4	2414.78	7598.61	6.01346	1.2525	4.85207	-0.306061	-0.486016
36	CTK_C01410	Uracil phosphoribosyltransferase	10	95588.2	109891	61914.1	59557.7	49581.4	52412.3	102740	60735.9	50996.9	7151.6	1178.2	1415.45	6.96089	1.93987	2.77556	-0.628374	-0.760515
37	CTK_C01450	Thiolase	175	24037.8	26069.6	40048.8	39476.3	52320.3	60369	25053.7	39762.6	56344.6	1015.91	286.24	4024.38	4.05493	0.719873	7.14244	0.796386	1.41925
38	CTK_C01490	ATP synthase subunit b	8	769278	794869	736226	763170	822654	922300	782074	749698	872477	12795.4	13471.7	49822.8	1.63609	1.79695	5.7105	0.0690044	0.407813
39	CTK_C01500	ATP synthase subunit delta	2	88382	100904	89002	78920	67050.5	76781	94642.8	83961	71915.8	6260.75	5041	4865.25	6.61514	6.00398	6.76521	-0.0427726	-0.146184
40	CTK_C01510	ATP synthase subunit alpha	13	886690	968026	946651	890663	737242	851971	927358	918657	794606	40668	27994.4	57364.2	4.38536	3.04732	7.2192	0.1164	0.027114
41	CTK_C01530	ATP synthase subunit beta	12	40614.7	41093.1	38907.3	42103.4	39820.6	41823.5	40853.9	40505.4	40822	239.205	1598.04	1001.46	0.585514	3.94527	2.45323	0.11764	0.248875
42	CTK_C01540	ATP synthase epsilon chain	2	67918.5	65982.5	70625	73350	82292.5	94220	66950.5	71987.5	88256.2	968	1362.5	5963.75	1.44584	1.89269	6.75731	0.234652	0.648604
43	CTK_C01620	S-adenosylmethionine synthase	11	188621	220272	141725	135387	104941	123178	204447	138556	114060	15825.5	3169.09	9118.77	7.74062	2.28722	7.99474	-0.431254	-0.591937
44	CTK_C01670	Predicted ribosome-associated protein	8	33772.9	38306.2	51981.5	46903.6	89083	109641	36039.6	49442.6	99362.1	2266.69	2538.94	10279.1	6.28943	5.13513	10.3451	0.586172	1.71311
45	CTK_C01680	Protein translocase subunit SecA	63	41445.8	45257.8	39222.6	38552.1	20546.1	22234.4	43351.8	38887.3	21390.3	1905.96	335.255	844.14	4.3965	0.862119	3.94637	-0.0267923	-0.769137
46	CTK_C01690	Peptide chain release factor B	2	306582	314520	371696	396732	510522	577530	310551	384214	544026	3969	12517.8	33504	1.27805	3.25802	6.15852	0.437079	1.05885
47	CTK_C01710	Uncharacterized protein	13	105167	120988	107420	111046	87649	103130	113077	109233	95389.6	7910.92	1813.23	7740.61	6.99602	1.65997	8.11474	0.0800954	0.00459273
48	CTK_C01760	Transcriptional accessory protein	6	258810	301082	153898	150347	16695.3	16340.3	279946	152122	16517.8	21136	1775.09	177.5	7.55003	1.16688	1.0746	-0.749916	-3.83305
49	CTK_C01840	Leucine--tRNA ligase	3	1116576	1.21923e+06	904375	896945	616950	690165	1.1679e+06	900660	653557	51324.7	3714.84	36607.3	4.39461	0.412457	5.60124	-0.244863	-0.587532
50	CTK_C01890	Fructose-bisphosphate aldolase	9	762216	890687	958692	881869	1.35865e+06	1.60563e+06	826451	920280	1.48214e+06	64235.4	38411.5	123489	7.77244	4.17389	8.33179	0.285143	1.09268
51	CTK_C01940	L-serine dehydratase, iron-sulfur-dependent, alpha subunit	3	37023	42426	50371.7	50894	41354.7	49798	39724.5	50632.8	45576.3	2701.5	261.165	4221.67	6.80059	0.515802	9.26284	0.480044	0.448256
52	CTK_C02130	endonuclease III	2	103260	99583	72936	81593	59247	63210.5	101421	77264.5	61228.8	1838.25	4328.5	1981.75	1.81249	5.60218	3.23663	-0.262482	-0.478079
53	CTK_C02140	Putative competence-damage inducible protein	6	154326	164636	172848	178334	215231	245975	159481	175591	230603	5155.09	2743.16	15371.8	3.23241	1.56224	6.6659	0.268838	0.782027
54	CTK_C02150	Uncharacterized protein	10	63010.4	66300.5	49672.6	51541.1	42220.4	44576.8	64655.4	50606.8	43398.6	1645.05	934.25	1178.2	2.54433	1.84609	2.71483	-0.223439	-0.325123
55	CTK_C02230	RNA polymerase sigma-54 factor	3	69219.3	69821	72021	73518.7	68484.7	75456	69520.2	72769.8	71970.3	300.835	748.835	3485.67	0.432731	1.02905	4.8432	0.195909	0.299971
56	CTK_C02240	Predicted transcription regulator	8	61985.9	72528.9	64148.6	61604.5	36170.5	39329.2	67257.4	62876.6	37749.9	5271.5	1272.06	1579.38	7.8378	2.02311	4.18379	0.0328297	-0.583221
57	CTK_C02250	Glyceraldehyde-3-phosphate dehydrogenase	3	27047	31804.7	25927.7	24526	45137.3	55635.3	29425.8	25226.8	50386.3	2378.83	700.835	5249	8.08417	2.77813	10.4175	-0.0921241	1.02595
58	CTK_C02260	Phosphoglycerate kinase	48	116706	117820	137306	132563	161833	188137	117263	134935	174985	556.8	2371.49	13152.4	0.474831	1.75751	7.51628	0.332516	0.827487
59	CTK_C02270	Triosephosphate isomerase	60	430426	452583	481035	452407	517577	613542	441504	466721	565559	11078.5	14314.4	47982.2	2.50927	3.06701	8.48402	0.210133	0.607252
60	CTK_C02280	2,3-bisphosphoglycerate-independent phosphoglycerate mutase	36	209782	226216	212712	216317	218500	244772	217999	214515	231636	8216.87	1802.18	13135.9	3.76922	0.840122	5.67091	0.106754	0.337539
61	CTK_C02290	Enolase	43	19488.8	19815.7	32936.5	31204.9	66488.3	77214.5	19652.3	32070.7	71851.4	163.485	865.805	5363.1	0.831889	2.69968	7.46415	0.836559	2.12032
62	CTK_C02370	Ribonuclease R	3	76352.3	81974.3	72093.3	70041.7	87471.7	99967	79163.3	71067.5	93719.3	2811	1025.83	6247.67	3.55089	1.44346	6.66636	-0.0256424	0.493514
63	CTK_C02590	Molecular chaperone	5	21362.8	23142.4	35647.2	35986.2	38986.4	47853.4	22252.6	35816.7	43419.9	889.8	169.5	4433.5	3.99863	0.473243	10.2108	0.816659	1.21438
64	CTK_C02610	PfkB domain protein	8	383940	392128	201826	195036	116856	127773	388034	198431	122315	4093.75	3394.56	5458.37	1.055	1.7107	4.46256	-0.837544	-1.41558
65	CTK_C02650	ABC-type Fe3+ transport system, periplasmic component	2	49657	55278	81609.5	85140.5	53305.5	60273	52467.5	83375	56789.2	2810.5	1765.5	3483.75	5.35665	2.11754	6.13452	0.798191	0.364194
66	CTK_C02950	Nitroreductase	2	318945	322553	169106	171310	127164	139236	320749	170208	133200	1804	1102.25	6035.75	0.562434	0.647591	4.53135	-0.784148	-1.01785
67	CTK_C03160	Predicted extracellular amino acid-binding protein	6	83584.2	98036.3	89880.8	86821.3	76748.8	93859.2	90810.2	88351.1	85304	7226.08	1529.75	8555.17	7.95734	1.73144	10.029	0.0903926	0.159758
68	CTK_C03240	4 animobutyrate aminotransferase	2	9983	11129	15421	15608	38017	41922.5	10556	15514.5	39969.8	573	93.5	1952.75	5.42819	0.602662	4.88557	0.685554	2.17085
69	CTK_C04000	CoA-disulfide reductase-related protein	7	4123.14	4228.43	6974.57	6591.57	11326.9	13647.7	4175.78	6783.07	12487.3	52.645	191.5	1160.42	1.26072	2.82321	9.29285	0.829891	1.83034
70	CTK_C04200	Polyphosphate:nucleotide phosphotransferase, PPK2 family	2	247098	158268	146142	227053	189018	141430	202683	186598	165224	44415.5	40455.5	23794	21.9138	21.6806	14.401	0.0107046	-0.0447975
71	CTK_C04300	PP-loop domain protein	2	105964	103838	99397.5	103478	38170	39679	104901	101438	38924.5	1063.25	2040.5	754.5	1.01358	2.01157	1.93837	0.0815732	-1.18027
72	CTK_C04390	Uncharacterized protein	531	78814.9	82741.9	84281.1	82909.5	126710	144195	80778.4	83595.3	135452	1963.47	685.795	8742.28	2.43069	0.820375	6.45413	0.179452	0.995745
73	CTK_C04440	Putative uncharacterized protein	9	231340	241279	169622	167902	48432.1	51465.7	236310	168762	49948.9	4969.66	859.945	1516.78	2.10303	0.50956	3.03666	-0.355685	-1.99215
74	CTK_C04460	Uncharacterized protein	4	132431	145970	171320	168040	86347.5	92039.8	139201	169680	89193.6	6769.38	1640.12	2846.12	4.86303	0.966601	3.19095	0.415648	-0.392153
75	CTK_C04530	Putative uncharacterized protein	4	153558	160680	211966	206498	315608	377214	157119	209232	346411	3560.62	2734.5	30802.8	2.2662	1.30692	8.89197	0.543247	1.39063
76	CTK_C04610	Predicted cell wall binding protein	20	112677	115920	154047	162258	202642	230131	114299	158153	216386	1621.73	4105.65	13744.9	1.41885	2.596	6.35201	0.59851	1.1708
77	CTK_C04640	Putative uncharacterized protein	10	110864	126317	120937	120012	87320.9	99673.6	118591	120475	93497.2	7726.45	462.35	6176.35	6.51522	0.383774	6.60592	0.152737	-0.0929969
78	CTK_C04650	Putative capsular polysaccharide biosynthesis protein	3	59745.3	75028	82014.7	79012.7	43178.3	48524.7	67386.7	80513.7	45851.5	7641.33	1501	2673.17	11.3395	1.86428	5.83006	0.386771	-0.305494
79	CTK_C04770	Putative uncharacterized protein	16	42218.1	46270.7	58939.1	56777.9	39932.8	46599.8	44244.4	57858.5	43266.3	2026.28	1080.56	3333.53	4.57975	1.86759	7.70468	0.517034	0.217748
80	CTK_C04780	dTDP-glucose 4,6-dehydratase	5	41676.2	42070.4	63582.2	62746	43687.6	50906.8	41873.3	63164.1	47297.2	197.1	418.1	3609.6	0.470706	0.661927	7.63174	0.723074	0.425724
81	CTK_C04800	dTDP-4-dehydrorhamnose reductase	6	63167.2	72756.8	131179	132680	127545	146310	67962	131930	136928	4794.83	750.585	9382.5	7.05516	0.568928	6.85217	1.08697	1.26061
82	CTK_C04810	dTDP-4-dehydrorhamnose 3,5-epimerase	8	85563	92674.2	155543	155418	116606	137903	89118.6	155480	127255	3555.62	62.44	10648.4	3.98977	0.0401594	8.36783	0.932934	0.763918
83	CTK_C04830	UTP-glucose-1-phosphate uridylyltransferase	3	211236	228170	237191	231145	190496	225772	219703	234168	208134	8467.16	3023	17638	3.85392	1.29095	8.47436	0.221992	0.171957
84	CTK_C04960	Putative uncharacterized protein	2	45069.5	50009.5	30146.5	33379	25910	26181	47539.5	31762.8	26045.5	2470	1616.25	135.5	5.19568	5.08851	0.520243	-0.451791	-0.618093
85	CTK_C05160	[FeFe]-hydrogenase	8	76593.5	80918.4	78869.2	72473.4	42146.1	46881.5	78755.9	75671.3	44513.8	2162.44	3197.93	2367.69	2.74575	4.22609	5.319	0.0723578	-0.573136
86	CTK_C05170	Membrane-associated protein	5	145390	165925	245849	240946	174649	206372	155658	243398	190511	10267.6	2451.5	15861.4	6.59626	1.0072	8.32572	0.774938	0.541495
87	CTK_C05270	Glutamine--fructose-6-phosphate aminotransferase [isomerizing]	13	71094.2	74816.1	39646.5	39242.5	27662.2	30335.2	72955.2	39444.5	28998.7	1860.93	202.04	1336.46	2.55078	0.512213	4.60869	-0.757186	-1.08102
88	CTK_C05280	PTS system mannitol-specific transporter subunit IIC	3	73384.7	83369.7	54644.7	56074.7	36962	38537	78377.2	55359.7	37749.5	4992.5	715	787.5	6.36984	1.29155	2.08612	-0.371598	-0.803976
89	CTK_C05620	Glutamate dehydrogenase	17	234186	262566	242757	226894	158059	179387	248376	234825	168723	14190.3	7931.59	10664.1	5.71324	3.37766	6.32049	0.049062	-0.307867
90	CTK_C05810	Predicted methyl-accepting chemotaxis protein	16	265929	278557	252423	284864	332798	346474	272243	268643	339636	6313.9	16220.3	6837.59	2.31921	6.03788	2.01321	0.110795	0.569093
91	CTK_C05830	Putative nitrate reductase catalytic subunit	3	45650	40181.7	35242	37827.3	22142	19350.3	42915.8	36534.7	20746.2	2734.17	1292.67	1395.83	6.37099	3.53819	6.72816	-0.102244	-0.798665
92	CTK_C05990	BC-type multidrug/protein/lipid transport system, membrane ATPase component	3	163489	167903	156961	153064	170312	201212	165696	155012	185762	2207	1948.83	15450.2	1.33196	1.25721	8.31718	0.0338487	0.414921
93	CTK_C06050	Predicted methyl-accepting chemotaxis protein	15	65292.1	68968.1	57977.9	56303.5	40093	43595.2	67130.1	57140.7	41844.1	1838	837.2	1751.1	2.73797	1.46515	4.18482	-0.10244	-0.431935
94	CTK_C06130	Aspartate/tyrosine/aromatic aminotransferase	3	173976	189833	300653	316651	391971	496384	181904	308652	444178	7928.5	7999	52206.3	4.35861	2.59159	11.7535	0.8928	1.53796
95	CTK_C06220	Putative uncharacterized protein	8	307896	356008	207308	209414	42915.8	31833.9	331952	208361	37374.8	24056.1	1053.25	5540.93	7.24686	0.505493	14.8253	-0.541891	-2.90084
96	CTK_C06240	Putative amidohydrolase	2	169516	192246	129822	133080	105841	120520	180881	131450	113181	11364.8	1629	7339.75	6.28299	1.23925	6.48498	-0.330523	-0.426414
97	CTK_C06270	branched-chain amino acid aminotransferase	15	403126	384583	371846	382145	310290	328931	393855	376995	319611	9271.17	5149.5	9320.33	2.35396	1.36593	2.91615	0.066883	-0.0513483
98	CTK_C06300	Predicted transcriptional regulator, DeoR family	2	756600	873012	78588	79808	57703	53162	814806	79198	55432.5	58205.8	610	2270.5	7.14351	0.770221	4.09597	-3.23292	-3.62765
99	CTK_C06310	1-phosphofructokinase	5	1.57545e+06	1.84492e+06	159994	162775	144812	142737	1.71019e+06	161384	143775	134733	1390.4	1037.5	7.87826	0.861547	0.721615	-3.27558	-3.32227
100	CTK_C06320	Fructose-specific PTS (Phosphotransferase system) system enzyme IIABC component	4	1510304	1.66063e+06	163172	160007	91853	113930	1.58547e+06	161590	102892	75162.8	1582.5	11038.6	4.74073	0.979333	10.7284	-3.1645	-3.69571
101	CTK_C06510	Chaperone	36	125006	133863	147207	146762	492492	577752	129434	146984	535122	4428.5	222.35	42630.1	3.42143	0.151275	7.96643	0.313443	2.29765
102	CTK_C06520	Acetyl-CoA hydrolase	77	72897.3	72593.9	86348.6	90551	102094	115514	72745.6	88449.8	108804	151.685	2101.22	6709.94	0.208514	2.37561	6.16697	0.411998	0.830805
103	CTK_C06610	(Re)-citrate-synthase	10	109438	119605	179216	172562	136470	162112	114521	175889	149291	5083.65	3327.2	12821.2	4.43905	1.89165	8.58809	0.74905	0.632514
104	CTK_C06620	Aconitate hydratase/aconitase	11	40767.8	44614.4	33421.7	31891.8	35053.9	39801.7	42691.1	32656.8	37427.8	1923.31	764.955	2373.91	4.50519	2.34241	6.34263	-0.256554	0.0601745
105	CTK_C06630	Isocitrate dehydrogenase, NAD-dependent	11	9353.73	9998.45	10443	10014.8	13453.4	15666.6	9676.09	10228.9	14560	322.36	214.09	1106.64	3.33151	2.09299	7.60055	0.210156	0.839514
106	CTK_C06640	Homoserine O-succinyltransferase	2	36454.5	41725.5	37049	36341.5	15031.5	17384.5	39090	36695.2	16208	2635.5	353.75	1176.5	6.74213	0.964021	7.25876	0.0387937	-1.02009
107	CTK_C06660	MetH1	6	18012.2	21184.5	12807.7	13576.7	6959.5	7826.17	19598.3	13192.2	7392.84	1586.17	384.5	433.335	8.09337	2.91461	5.86155	-0.441049	-1.15653
108	CTK_C06670	Putative uncharacterized protein	10	1697.9	1917.5	1670	1832	1791	1983.5	1807.7	1751	1887.25	109.8	81	96.25	6.07402	4.62593	5.10001	0.0840238	0.31213
109	CTK_C06710	Argininosuccinate synthase	10	137564	157028	136344	132437	90553.2	109164	147296	134391	99858.5	9732	1953.45	9305.35	6.60709	1.45356	9.31853	-0.0022895	-0.310763
110	CTK_C06720	Argininosuccinate lyase	9	77103.7	75888.9	66790.2	70894.7	128415	131002	76496.3	68842.4	129708	607.39	2052.22	1293.06	0.794012	2.98105	0.996897	-0.0220913	1.01181
111	CTK_C06740	Transcriptional regulator, AsnC family	6	1.1584e+06	1.23964e+06	883994	848328	603878	684784	1.19902e+06	866161	644331	40621.1	17833	40453.4	3.38786	2.05885	6.27836	-0.339147	-0.64598
112	CTK_C06750	Asparaginyl-tRNA synthetase related protein	12	533272	566512	322041	315943	166568	192314	549892	318992	179441	16620.2	3049.33	12872.7	3.02245	0.955927	7.17379	-0.655629	-1.36564
113	CTK_C06890	Putative uncharacterized protein	2	62451.5	65014	54078	53663.5	75654	88136	63732.8	53870.8	81895	1281.25	207.25	6241	2.01035	0.384717	7.62073	-0.112533	0.61174
114	CTK_C07080	hypothetical protein	10	122841	121734	158470	152607	259235	290457	122288	155539	274846	553.4	2931.25	15610.8	0.452539	1.88458	5.67982	0.476993	1.41834
115	CTK_C07100	ABC transporter	5	118182	138669	54884.2	54062.8	28591.4	34210.2	128426	54473.5	31400.8	10243.5	410.7	2809.4	7.97622	0.753945	8.94691	-1.10731	-1.78206
116	CTK_C07130	Predicted transcriptional regulator	2	101786	113628	88625.5	85959	45853.5	52161	107707	87292.2	49007.2	5920.5	1333.25	3153.75	5.49686	1.52734	6.43527	-0.173187	-0.886045
117	CTK_C07330	UPI00019B0064 related cluster	6	51959.5	56848	79712.8	85166.8	104602	125039	54403.8	82439.8	114821	2444.25	2727	10218.3	4.4928	3.30787	8.89939	0.729635	1.3276
118	CTK_C07410	Putative dehydrogenase	2	99169.5	111260	119138	117856	154170	179412	105215	118497	166792	6045.5	641.25	12621	5.74585	0.541154	7.56693	0.301507	0.914705
119	CTK_C07420	L-lactate dehydrogenase	5	65550	53603.2	45985.8	53284.8	60567	64661	59576.6	49635.3	62614	5973.4	3649.5	2047	10.0264	7.35263	3.26924	-0.133379	0.321739
120	CTK_C07690	Predicted hydrolase	4	480391	477522	244309	238644	124114	118634	478956	241477	121374	1434.5	2832.12	2739.62	0.299505	1.17284	2.25717	-0.85801	-1.73043
121	CTK_C07870	Diaminopropionate ammonia-lyase	2	120233	143077	126842	122098	165868	203809	131655	124470	184838	11422	2372	18970.5	8.67571	1.90567	10.2633	0.0490415	0.739503
122	CTK_C07880	N-acyl-D-amino-acid deacylase	6	119847	129462	130862	135755	208439	243439	124654	133309	225939	4807.67	2446.5	17500.2	3.8568	1.83521	7.74553	0.226837	1.108
123	CTK_C07890	Putative deacetylase	7	67238.4	72990.1	70316	74894.6	89317.7	101651	70114.3	72605.3	95484.6	2875.86	2289.29	6166.86	4.10167	3.15306	6.45849	0.180366	0.695559
124	CTK_C07940	Xanthine dehydrogenase related protein, molybdopterin binding protein	2	49533.5	50528	40722	46095.5	31337	34016.5	50030.8	43408.8	32676.8	497.25	2686.75	1339.75	0.993889	6.18942	4.10001	-0.0748292	-0.364551
125	CTK_C08150	Aspartate/tyrosine/aromatic aminotransferase	4	158538	179247	196336	189498	242006	289896	168892	192917	265951	10354.6	3419.12	23945.1	6.1309	1.77233	9.00357	0.321879	0.905058
126	CTK_C08250	Putative uncharacterized protein	5	98290	109418	120951	122384	192847	236997	103854	121668	214922	5564.1	716.8	22075.3	5.35761	0.589146	10.2713	0.358387	1.29925
127	CTK_C08290	ThrC	17	311951	336053	359402	345129	312885	364111	324002	352265	338498	12051.1	7136.24	25612.8	3.71945	2.02581	7.56661	0.250659	0.313144
128	CTK_C08310	ATP-dependent helicase/nuclease subunit A	2	23742	25145	42220	44064.5	46788	50753	24443.5	43142.2	48770.5	701.5	922.25	1982.5	2.86988	2.1377	4.06496	0.949651	1.24656
129	CTK_C08320	Peptidase T	3	13311.7	12702.3	27777.3	25239	43864.3	47908.7	13007	26508.2	45886.5	304.67	1269.17	2022.17	2.34235	4.78783	4.4069	1.15715	2.06878
130	CTK_C08370	Hydroxyethylthiazole kinase	5	135757	141616	118471	122566	92187.8	100170	138687	120518	96178.7	2929.2	2047.6	3990.9	2.1121	1.69899	4.14946	-0.072575	-0.278039
131	CTK_C08450	Phenylalanine--tRNA ligase alpha subunit	6	139295	158235	95238	89408.5	71933.3	85805.2	148765	92323.2	78869.2	9469.92	2914.75	6935.92	6.36568	3.15711	8.7942	-0.558272	-0.665503
132	CTK_C08460	Phenylalanine--tRNA ligase beta subunit	20	384247	431542	270244	250979	196248	227143	407895	260612	211696	23647.6	9632.8	15447.2	5.79748	3.69623	7.29689	-0.516296	-0.696206
133	CTK_C08470	Cell division protein	2	48880	57179.5	75445	74161.5	82245	92509.5	53029.8	74803.2	87377.2	4149.75	641.75	5132.25	7.82532	0.857917	5.87367	0.626299	0.970456
134	CTK_C08580	MutS2 protein	4	148264	165380	125521	122620	59767.8	69578.2	156822	124071	64673	8558	1450.5	4905.25	5.45713	1.16909	7.5847	-0.207967	-1.02789
135	CTK_C08600	Predicted arginine/lysine/ornithine decarboxylase	2	164249	175945	126969	129744	95174.5	102784	170097	128356	98979	5848	1387.25	3804.5	3.43804	1.08078	3.84374	-0.276204	-0.531163
136	CTK_C08610	Phosphoglucomutase	20	83519.8	88521.8	125971	120046	165781	193396	86020.8	123009	179588	2501	2962.77	13807.6	2.90744	2.40859	7.68847	0.646002	1.31194
137	CTK_C08620	TPR repeats containing protein	4	262474	292387	264582	262027	219624	244317	277430	263304	231970	14956.8	1277.38	12346.6	5.39117	0.485132	5.3225	0.0546064	-0.00818453
138	CTK_C08630	UTP--glucose-1-phosphate uridylyltransferase	7	128198	135886	129271	125358	111377	129229	132042	127314	120303	3843.86	1956.5	8925.79	2.91109	1.53675	7.41942	0.0773983	0.115675
139	CTK_C08650	Nucleotide sugar dehydrogenase	10	524767	572432	446341	448248	325347	391831	548600	447294	358589	23832.9	953.35	33241.6	4.34431	0.213137	9.27013	-0.164529	-0.363422
140	CTK_C08670	Acyl-(Acyl-carrier-protein)-UDP-N-acetylglucosamine acyltransferase	3	161770	177999	113662	119675	68778.7	67722	169885	116668	68250.3	8114.5	3006.5	528.335	4.77647	2.57697	0.774113	-0.412146	-1.06565
141	CTK_C08720	UDP-N-acetylglucosamine 2-epimerase	11	73959.2	82578.4	60556.6	62500.6	47890.1	56002.3	78268.8	61528.6	51946.2	4309.64	972	4056.09	5.5062	1.57975	7.80825	-0.217179	-0.34142
142	CTK_C08810	Predicted transcription regulator	4	46686.8	52760.5	45766	45302	30876.5	31667.5	49723.6	45534	31272	3036.88	232	395.5	6.10751	0.509509	1.26471	0.00301272	-0.41906
143	CTK_C08840	Anti-sigma F factor antagonist	3	64058.7	60582	377182	373420	1.3182e+06	1.56488e+06	62320.3	375301	1.44154e+06	1738.33	1881.17	123344	2.78935	0.501242	8.5564	2.72027	4.78176
144	CTK_C08920	Putative uncharacterized protein	2	435808	510442	450523	448666	371273	405544	473126	449594	388408	37317	928.5	17135.5	7.88734	0.206519	4.41172	0.0564015	-0.0346481
145	CTK_C08930	Probable transcriptional regulatory protein CLJU_c33870	5	159976	189270	162932	146725	102089	120649	174623	154829	111369	14647.1	8103.4	9280	8.38786	5.23379	8.33263	-0.0435691	-0.398888
146	CTK_C08970	Holliday junction ATP-dependent DNA helicase RuvB	5	34494.6	39725.2	34307.2	35637.2	11394.2	13336	37109.9	34972.2	12365.1	2615.3	665	970.9	7.04745	1.90151	7.85194	0.0444044	-1.33553
147	CTK_C08980	S-adenosylmethionine:tRNA ribosyltransferase-isomerase	2	13947	15386.5	10227	12072	9174	10536	14666.8	11149.5	9855	719.75	922.5	681	4.90736	8.27391	6.9102	-0.26557	-0.323621
148	CTK_C09030	Putative Fe-S oxidoreductase	4	139026	155382	86599.5	84348	11303	11987.5	147204	85473.8	11645.2	8177.75	1125.75	342.25	5.5554	1.31707	2.93897	-0.654261	-3.41
149	CTK_C09040	Protein translocase subunit SecD	5	38282	44509.6	37168	34024.2	27500	32419.2	41395.8	35596.1	29959.6	3113.8	1571.9	2459.6	7.52202	4.41593	8.20972	-0.0877652	-0.216466
150	CTK_C09070	Adenine phosphoribosyltransferase	3	251026	263614	205996	211949	187958	225701	257320	208972	206830	6294	2976.17	18871.5	2.44598	1.42419	9.12418	-0.170252	-0.0651235
151	CTK_C09080	GTP pyrophosphokinase	3	11347	12540.7	11015	11176.7	8822.33	10200.7	11943.8	11095.8	9511.5	596.835	80.835	689.17	4.99701	0.728517	7.24565	0.0237521	-0.0785214
152	CTK_C09110	Histidine--tRNA ligase	7	34835.7	35891.9	28621.4	29121.4	23408.1	23228.6	35363.8	28871.4	23318.4	528.075	250	89.785	1.49326	0.865908	0.38504	-0.16263	-0.350807
153	CTK_C09120	Aspartate--tRNA ligase	4	710194	727790	603880	620444	526878	592684	718992	612162	559781	8797.5	8282.25	32903.2	1.22359	1.35295	5.87788	-0.102062	-0.111114
154	CTK_C09130	Putative uncharacterized protein	2	89955	95406	103476	105766	64626	77976	92680.5	104621	71301	2725.5	1145.25	6675	2.94075	1.09467	9.36172	0.304831	-0.128344
155	CTK_C09150	quinolinate synthase	15	3740.73	5356	129278	125401	118375	138367	4548.36	127339	128371	807.635	1938.36	9995.74	17.7566	1.5222	7.78659	4.93719	5.06883
156	CTK_C09160	L-aspartate oxidase	3	21523	17490.3	425471	409277	133109	168122	19506.7	417374	150616	2016.33	8097	17506.5	10.3366	1.93999	11.6233	4.5493	3.19883
157	CTK_C09170	nicotinate-nucleotide pyrophosphorylase (carboxylating)	18	583.39	568.11	1166	1417.56	1450.78	1624.89	575.75	1291.78	1537.84	7.64	125.78	87.055	1.32696	9.73695	5.66088	1.29585	1.66739
158	CTK_C09190	Homoserine O-succinyltransferase	4	186395	195547	200736	205082	163808	174026	190971	202909	168917	4576	2172.88	5109.12	2.39618	1.07086	3.02464	0.217477	0.0729578
159	CTK_C09210	Transketolase	22	342033	370284	332004	339159	387081	452558	356159	335582	419820	14125.6	3577.48	32738.2	3.96611	1.06605	7.79817	0.0441441	0.487249
160	CTK_C09220	Fe-dependent oxidoreductase, alcohol dehydrogenase	3	147346	143220	197570	193771	350938	401146	145283	195670	376042	2062.84	1899.83	25104.2	1.41987	0.970933	6.6759	0.559559	1.62203
161	CTK_C09270	D-alanine--D-alanine ligase	3	161229	174931	98111	97062.7	88218.3	90767.7	168080	97586.8	89493	6850.84	524.165	1274.67	4.07593	0.537127	1.42432	-0.654391	-0.659303
162	CTK_C09400	Delta-aminolevulinic acid dehydratase	4	74213	82722	123816	114284	118194	139988	78467.5	119050	129091	4254.5	4766.12	10896.8	5.42199	4.00347	8.44115	0.731399	0.968218
163	CTK_C09480	UPI000289DED8 related cluster	2	174769	192567	221056	230338	183570	188828	183668	225697	186198	8899	4640.75	2629	4.84516	2.05618	1.41193	0.427289	0.269741
164	CTK_C09510	Sirohydrochlorin cobaltochelatase	4	37598.8	40438.8	60067.5	56927.2	31488	38005.2	39018.8	58497.4	34746.6	1420	1570.12	3258.62	3.63928	2.68409	9.37825	0.714204	0.0827053
165	CTK_C11680	Uncharacterized protein	2	164486	162976	143872	152916	132139	137458	163731	148394	134799	755	4522	2659.75	0.461122	3.04728	1.97313	-0.0118899	-0.0305204
166	CTK_C11700	Uncharacterized protein	5	111529	128179	187304	184216	169046	195828	119854	185760	182437	8325	1544.4	13391.1	6.94594	0.831395	7.34011	0.762159	0.85612
167	CTK_C11720	Shikimate dehydrogenase	5	46135.2	46141	61237	59738.4	101372	110039	46138.1	60487.7	105706	2.9	749.3	4333.7	0.00628548	1.23876	4.09978	0.520683	1.44602
168	CTK_C11730	fused 3-dehydroquinate dehydratase/shikimate kinase	5	50131.6	56366.4	55484	54058	39862.2	46097	53249	54771	42979.6	3117.4	713	3117.4	5.85438	1.30178	7.25321	0.170658	-0.0591024
169	CTK_C11770	copper-exporting P-type ATPase A	9	13479.8	14217.3	38660.8	38269	37137.6	41073.6	13848.6	38464.9	39105.6	368.775	195.89	1968	2.66291	0.50927	5.03253	1.60381	1.74764
170	CTK_C11780	copper ion-binding protein	10	197569	198775	628685	607911	636506	748832	198172	618298	692669	603.1	10387.1	56163	0.304332	1.67994	8.1082	1.77155	2.05542
171	CTK_C11790	cadmium, zinc and cobalt-transporting ATPase	9	20420.3	19238.8	185115	179644	96407	109375	19829.6	182379	102891	590.775	2735.55	6484.06	2.97927	1.49993	6.30186	3.33122	2.62539
172	CTK_C11910	Predicted 30S ribosomal protein S1	6	151778	185471	156272	151038	64042.3	73586	168624	153655	68814.2	16846.5	2617.09	4771.83	9.99055	1.70323	6.93438	-0.00412189	-1.04304
173	CTK_C11940	Cyclopropane-fatty-acyl-phospholipid synthase	2	188014	218356	161806	153003	143788	177185	203185	157404	160487	15171	4401.25	16698.2	7.46659	2.79614	10.4048	-0.238319	-0.0903397
174	CTK_C12020	Acetylornithine aminotransferase	4	124340	140831	350966	361640	255660	321097	132585	356303	288378	8245.38	5337.12	32718.9	6.21892	1.49792	11.3458	1.55618	1.37104
175	CTK_C12080	Predicted SufC	6	331920	378447	253201	236623	281625	343740	355184	244912	312683	23263.5	8289	31057.5	6.54971	3.38448	9.93259	-0.406301	0.0661347
176	CTK_C12090	Uncharacterized protein	9	543080	667404	385267	419136	513292	582991	605242	402201	548142	62162	16934.4	34849.5	10.2706	4.21044	6.35775	-0.459594	0.107037
177	CTK_C12100	Predicted SufD	7	47152	51025.1	31555.4	33233.1	38606.4	41953.3	49088.6	32394.3	40279.9	1936.57	838.855	1673.43	3.94505	2.58952	4.15451	-0.469648	-0.0353285
178	CTK_C12110	Cysteine desulfurase	7	221830	225751	174706	168670	177187	199498	223791	171688	188342	1960.57	3017.64	11155.5	0.876075	1.75763	5.923	-0.252362	0.00120618
179	CTK_C12180	Adenosine deaminase	3	34976.3	37557.7	52133	54348.7	71424.3	90904.3	36267	53240.8	81164.3	1290.67	1107.83	9740	3.5588	2.0808	12.0003	0.683876	1.41219
180	CTK_C12230	Predicted ABC transporter, ATPase component	5	37940.4	39695	67073.2	63181.2	70035	84657	38817.7	65127.2	77346	877.3	1946	7311	2.26005	2.988	9.45233	0.876546	1.24461
181	CTK_C12240	Uncharacterized protein	4	120117	111863	196607	192560	299115	300626	115990	194584	299871	4127	2023.25	755.875	3.55807	1.03978	0.252067	0.876389	1.62034
182	CTK_C12290	DegT/DnrJ/EryC1/StrS aminotransferase	8	24871.6	28225.1	31776.9	33373.8	31576.5	37182.9	26548.4	32575.3	34379.7	1676.75	798.435	2803.19	6.31583	2.45104	8.15362	0.425156	0.622933
183	CTK_C12330	Glutamine--tRNA ligase	14	187503	203493	124311	122590	75745.5	82909.8	195498	123450	79327.6	7994.86	860.5	3582.14	4.08948	0.697041	4.51563	-0.533223	-1.05126
184	CTK_C12440	biotin operon repressor/ biotin-(Acetyl-CoA carboxylase) ligase n=1 Tax=Clostridium ljungdahlii (strain ATCC 55383 / DSM 13528 / PETC) RepID=D8GMT6_CLOLD	4	101027	110502	92759	91360.2	55988.2	68147.2	105764	92059.6	62067.8	4737.25	699.375	6079.5	4.47905	0.759698	9.79494	-0.070215	-0.51894
185	CTK_C12470	Uncharacterized protein	3	7726.67	8697.33	14004.7	14158.3	21187.7	24691.7	8212	14081.5	22939.7	485.33	76.83	1752	5.91001	0.545609	7.63742	0.907995	1.73204
186	CTK_C12490	Carbamoyl-phosphate synthase large chain	5	38123.2	41803.2	33447.8	34769.2	27042	31985	39963.2	34108.5	29513.5	1840	660.7	2471.5	4.60424	1.93705	8.37413	-0.0985408	-0.187297
187	CTK_C12650	Putative uncharacterized protein	6	6967.33	3617.83	17153.7	17890	313014	369354	5292.58	17521.8	341184	1674.75	368.165	28170.5	31.6434	2.10118	8.25669	1.85711	6.26044
188	CTK_C12660	Putative glycosyltransferase, group I	4	7368	4854.5	42191.5	38542.5	186830	228834	6111.25	40367	207832	1256.75	1824.5	21002.2	20.5645	4.51978	10.1054	2.85364	5.33781
189	CTK_C12680	Predicted transporter protein, periplasmic component	7	87567.4	88934.6	98714.7	98401.3	149153	167538	88251	98558	158346	683.57	156.71	9192.36	0.774575	0.159003	5.80525	0.28936	1.09339
190	CTK_C12770	Predicted ATP-dependent DNA helicase	5	21604.8	23625.2	25702.2	25924.8	14144.2	15186	22615	25813.5	14665.1	1010.2	111.3	520.9	4.46695	0.43117	3.55197	0.320846	-0.374893
191	CTK_C12780	Predicted methyltransferase	3	326585	351711	499590	471696	529742	654521	339148	485643	592131	12563	13946.8	62389.3	3.70429	2.87183	10.5364	0.647982	1.054
192	CTK_C12830	Carbamoyl-phosphate synthase large chain	4	154124	168582	325797	330613	210506	229015	161353	328205	219760	7228.88	2408.12	9254.75	4.48015	0.733726	4.21129	1.15437	0.695707
193	CTK_C12860	AprA	2	174321	181686	103182	102134	37292	38870.5	178003	102658	38081.2	3682.25	524	789.25	2.06864	0.51043	2.07254	-0.66405	-1.97475
194	CTK_C12910	CysD	2	120810	118309	51431	56432	32660	36609.5	119560	53931.5	34634.8	1250.75	2500.5	1974.75	1.04613	4.63644	5.70164	-1.01853	-1.53744
195	CTK_C12920	CysN	11	428278	490438	225962	218644	135795	163827	459358	222303	149811	31079.9	3658.78	14016.1	6.76595	1.64585	9.35588	-0.917091	-1.36647
196	CTK_C13170	Predicted methyl-accepting chemotaxis protein	3	54444.7	61573	66003.7	63335.3	47363	56114	58008.8	64669.5	51738.5	3564.17	1334.17	4375.5	6.14418	2.06306	8.45695	0.286813	0.0849656
197	CTK_C13230	Predicted methyl-accepting transducer	12	144684	148303	171661	164992	124549	140312	146493	168327	132431	1809.5	3334.41	7881.5	1.23521	1.98092	5.95142	0.330432	0.104403
198	CTK_C13270	hypothetical protein CarbS_00095	3	131361	144696	224043	198568	442026	560038	138028	211305	501032	6667.66	12737.3	59005.8	4.83065	6.02793	11.7769	0.744365	2.10994
199	CTK_C13340	Predicted transcriptional regulator	3	338297	397970	282391	273326	259171	288866	368133	277859	274019	29836.7	4532.33	14847.3	8.10485	1.63117	5.41837	-0.275877	-0.175954
200	CTK_C13350	Predicted ABC transporter, ATPase component	12	54614.1	66550.8	44185.9	44445.3	32603.8	39501.6	60582.5	44315.6	36052.7	5968.38	129.705	3448.88	9.85166	0.292685	9.5662	-0.321085	-0.498793
201	CTK_C13520	Uncharacterized protein	5	37076.6	40253.8	79779.2	84686	26557	27917.8	38665.2	82232.6	27237.4	1588.6	2453.4	680.4	4.1086	2.98349	2.49804	1.21867	-0.255447
202	CTK_C13540	ProX	2	80554	83908	130119	127964	160026	184086	82231	129042	172056	1677	1077.25	12029.5	2.03938	0.834807	6.99162	0.780084	1.31512
203	CTK_C13580	Asparagine synthetase	2	72049	79004	71688.5	72486	25665	25940.5	75526.5	72087.2	25802.8	3477.5	398.75	137.75	4.60434	0.553149	0.533858	0.0627612	-1.29946
204	CTK_C13650	ABC-type metal ion transport system, ATPase component	4	47456.8	52646.8	45347.5	46252.8	32933.8	37294.5	50051.8	45800.1	35114.1	2595	452.625	2180.38	5.18463	0.988261	6.2094	0.00193102	-0.261369
205	CTK_C13670	FAD/FMN-dependent dehydrogenase	4	52569.8	64405.5	56193	58193.5	63480	77339.8	58487.6	57193.2	70409.9	5917.88	1000.25	6929.88	10.1182	1.7489	9.84219	0.0977135	0.517646
206	CTK_C13990	hypothetical protein	2	43234	40195	43479	43152.5	122752	142760	41714.5	43315.8	132756	1519.5	163.25	10004.2	3.64262	0.376884	7.5358	0.184343	1.92016
207	CTK_C14010	Acyl-CoA dehydrogenase	7	110251	109696	228579	228959	522274	604263	109974	228769	563269	277.79	190	40994.4	0.252597	0.0830532	7.27795	1.18674	2.60667
208	CTK_C14100	MetB2	3	57427	63144.3	89933	87354	131108	143144	60285.7	88643.5	137126	2858.67	1289.5	6018.16	4.74187	1.4547	4.38878	0.6862	1.43562
209	CTK_C14220	Predicted methyl-accepting chemotaxis protein	6	546121	565523	924474	903477	754925	848168	555822	913975	801547	9701.17	10498.7	46621.5	1.74537	1.14868	5.81644	0.847532	0.778164
210	CTK_C14230	Chaperone protein HtpG	39	158424	172886	152376	150964	180343	214705	165655	151670	197524	7230.77	705.885	17180.8	4.36496	0.465407	8.69808	0.00275844	0.503845
211	CTK_C14420	NADH:flavin oxidoreductase/NADH oxidase	13	435847	448830	340702	377095	217390	240410	442338	358899	228900	6491.35	18196.5	11510	1.46751	5.07008	5.02841	-0.171574	-0.700432
212	CTK_C14430	Uncharacterized protein	10	58882	64562.6	60473.2	58038.6	34726.2	38181.2	61722.3	59255.9	36453.7	2840.3	1217.3	1727.5	4.60174	2.05431	4.73889	0.071167	-0.509727
213	CTK_C14450	Methyl-accepting chemotaxis sensory transducer	7	21661.6	24632.4	30127.3	28224.9	23197.3	28203.1	23147	29176.1	25700.2	1485.43	951.215	2502.92	6.41738	3.26026	9.73893	0.463961	0.400955
214	CTK_C14490	Putative uncharacterized protein	4	112498	133314	160253	153994	139271	171528	122906	157123	155399	10408.1	3129.38	16128.2	8.46839	1.99167	10.3786	0.484347	0.588429
215	CTK_C14560	Predicted ABC transporter with duplicated ATPase domain	3	891995	933267	428570	410358	30172	30258.7	912631	419464	30215.3	20635.8	9106	43.335	2.26114	2.17087	0.143421	-0.991486	-4.66668
216	CTK_C14580	Uncharacterized protein	3	38830.7	39213.7	121518	122004	146526	165578	39022.2	121761	156052	191.5	242.835	9526.16	0.490747	0.199436	6.10447	1.77168	2.24966
217	CTK_C14720	Putative uncharacterized protein	4	18563.2	16521.2	253778	244894	523562	657531	17542.2	249336	590547	1021	4442.5	66984.5	5.82023	1.78173	11.3428	3.95919	5.32315
218	CTK_C15040	Predicted metal-dependent phosphoesterase, PHP family	3	46959.3	53658.7	64830	64502.7	77798	90375.7	50309	64666.3	84086.8	3349.67	163.665	6288.83	6.65819	0.253092	7.47898	0.492198	0.991063
219	CTK_C15060	Predicted aminopeptidase	3	49179.7	52511	50727.3	52480.3	66554.3	76423	50845.3	51603.8	71488.7	1665.67	876.5	4934.33	3.27594	1.69852	6.90226	0.151363	0.741599
220	CTK_C15080	pyridoxamine 5''''-phosphate oxidase-like protein	12	59095.6	71114	104896	102131	122606	156432	65104.8	103513	139519	6009.21	1382.12	16912.9	9.23006	1.33521	12.1223	0.798983	1.34963
221	CTK_C15130	Rbr2	107	44530.4	47502.8	41082	40137.9	26848	31083.9	46016.6	40609.9	28965.9	1486.2	472.035	2117.98	3.22971	1.16236	7.31199	-0.0503218	-0.417798
222	CTK_C15200	Cystathione gamma-synthase	8	85959.6	93443.1	32853.2	31668.1	23915.5	24216.2	89701.4	32260.7	24065.9	3741.75	592.565	150.375	4.17134	1.8368	0.624847	-1.34535	-1.64814
223	CTK_C15230	S-adenosylmethionine synthase	4	17051.5	17507.8	11341	10639.2	8310.5	8939	17279.6	10990.1	8624.75	228.125	350.875	314.25	1.3202	3.19264	3.64358	-0.522864	-0.752517
224	CTK_C15310	Cysteine--tRNA ligase	5	61906.8	68009.8	67096.2	63823	65912.8	77857.4	64958.3	65459.6	71885.1	3051.5	1636.6	5972.3	4.69763	2.50017	8.30812	0.141091	0.396179
225	CTK_C15390	Cytidylate kinase	4	263609	301744	314900	277044	102548	119654	282676	295972	111101	19067.2	18927.9	8553	6.74525	6.39515	7.6984	0.196311	-1.09728
226	CTK_C15400	4-hydroxy-3-methylbut-2-enyl diphosphate reductase	47	90470.3	101144	119584	113479	100521	112884	95807.4	116532	106702	5337.05	3052.52	6181.67	5.57061	2.61947	5.79338	0.412516	0.405384
227	CTK_C15430	(Dimethylallyl)adenosine tRNA methylthiotransferase MiaB	3	89979.3	101110	59178	59179.3	20500.3	24435.7	95544.7	59178.7	22468	5565.33	0.665	1967.67	5.82485	0.00112372	8.75766	-0.561098	-1.8383
228	CTK_C15440	DNA mismatch repair protein MutS	5	64928.8	71657.8	63750.8	61011.4	43086.4	47970.8	68293.3	62381.1	45528.6	3364.5	1369.7	2442.2	4.92654	2.1957	5.3641	-0.000635055	-0.334971
229	CTK_C15490	LexA repressor	3	35374	37542.3	36272	37447.3	23504.3	27381	36458.2	36859.7	25442.7	1084.17	587.665	1938.33	2.97372	1.59433	7.61844	0.145801	-0.268992
230	CTK_C15600	Tryptophan synthase alpha chain	8	7387.75	8670	6033	5923.75	51941.6	58036.2	8028.88	5978.38	54988.9	641.125	54.625	3047.31	7.98524	0.91371	5.54169	-0.295444	3.02587
231	CTK_C15610	Tryptophan synthase beta chain	4	88470.8	81306.2	46508.5	52610	664857	823498	84888.5	49559.2	744177	3582.25	3050.75	79320.2	4.21995	6.15576	10.6588	-0.646415	3.38201
232	CTK_C15640	Anthranilate phosphoribosyltransferase	3	29176.7	30546.3	25122	23749.3	75990	89631.7	29861.5	24435.7	82810.8	684.83	686.335	6820.83	2.29335	2.80874	8.23665	-0.159298	1.72153
233	CTK_C15660	TrpE	2	56707.5	49956	37402.5	45734.5	251300	289204	53331.8	41568.5	270252	3375.75	4166	18951.8	6.32972	10.022	7.01263	-0.229504	2.59124
234	CTK_C15710	FAD linked oxidase domain protein	8	252460	274783	298469	300699	19017.2	20916.5	263621	299584	19966.9	11161.8	1115	949.625	4.23401	0.372182	4.756	0.314495	-3.47279
235	CTK_C15720	Electron transfer flavoprotein FAD-binding domain protein	2	399066	446606	451509	416262	61286	55983	422836	433886	58634.5	23769.5	17623.2	2651.5	5.62145	4.06173	4.52208	0.167217	-2.60028
236	CTK_C15730	Predicted electron transfer flavoprotein beta subunit	2	90728	98422.5	109335	104526	12722	12951.5	94575.2	106931	12836.8	3847.25	2404.25	114.75	4.06792	2.24842	0.893918	0.307142	-2.63118
237	CTK_C15840	Arginine--tRNA ligase	6	195690	231000	122940	128056	94900	111500	213345	125498	103200	17655	2557.92	8299.92	8.27532	2.03821	8.04256	-0.635521	-0.797749
238	CTK_C16160	Ferrous iron transport protein B homolog	8	15601.4	13311.9	177945	168304	287448	346532	14456.6	173125	316990	1144.75	4820.12	29541.9	7.91851	2.78419	9.31949	3.71201	4.70464
239	CTK_C16180	FeoA-related protein	21	9425.24	8193.43	205403	204068	221676	242946	8809.33	204736	232311	615.905	667.74	10635.2	6.9915	0.326147	4.578	4.66859	4.97088
240	CTK_C16320	Glutamate synthase, small subunit	20	81249.2	85476.4	55003.7	56555.2	41742.4	44168.3	83362.8	55779.5	42955.4	2113.57	775.775	1212.95	2.53539	1.39079	2.82374	-0.44967	-0.706565
241	CTK_C16330	Glutamate synthase, large subunit	25	56417.6	63592.2	46834	45193.6	26924.8	31834.2	60004.9	46013.8	29379.5	3587.3	820.18	2454.66	5.97835	1.78246	8.35501	-0.253012	-0.78027
242	CTK_C16340	Uncharacterized protein	5	138173	143039	177927	174273	154590	174188	140606	176100	164389	2432.8	1827.3	9798.9	1.73023	1.03765	5.9608	0.45474	0.475457
243	CTK_C16360	Uncharacterized protein	2	30157	32602	42347.5	42228.5	24532.5	27275	31379.5	42288	25903.8	1222.5	59.5	1371.25	3.89586	0.140702	5.29364	0.560426	-0.0266614
244	CTK_C16370	4-hydroxythreonine-4-phosphate dehydrogenase	5	56931.8	67519	37350	36379.2	25674.6	30041.6	62225.4	36864.6	27858.1	5293.6	485.4	2183.5	8.50714	1.31671	7.83794	-0.625267	-0.909407
245	CTK_C16480	Dihydroxy-acid dehydratase	9	149698	160031	170827	166450	105518	122049	154864	168639	113783	5166.72	2188.5	8265.61	3.33629	1.29774	7.26434	0.252932	-0.194716
246	CTK_C16500	Ketol-acid reductoisomerase	94	63296.4	66029.9	112375	106306	83592.2	96838.4	64663.1	109341	90215.3	1366.76	3034.71	6623.14	2.11366	2.77546	7.34149	0.887816	0.730429
247	CTK_C16510	DNA topoisomerase	12	55296.7	61801.1	36169.2	36801.2	20057.3	22211.8	58548.9	36485.2	21134.5	3252.21	316	1077.21	5.55468	0.866105	5.09692	-0.552331	-1.22004
248	CTK_C16530	HesB family protein	11	322779	354343	362164	348370	270103	314203	338561	355267	292153	15782	6896.86	22049.9	4.6615	1.94132	7.54739	0.199487	0.0373065
249	CTK_C16700	Predicted transcriptional regulator	7	21242.6	23519.4	34439.3	34696.9	44059	50280.6	22381	34568.1	47169.8	1138.43	128.785	3110.78	5.08659	0.372555	6.59487	0.757166	1.32559
250	CTK_C16750	hypothetical protein CarbS_13342	13	120482	125123	165425	173865	430816	482565	122802	169645	456691	2320.46	4220.07	25874.5	1.8896	2.48759	5.66566	0.596184	2.14488
251	CTK_C16760	Uncharacterized protein	2	19601	22202	44005.5	43132.5	140595	161064	20901.5	43569	150830	1300.5	436.5	10234.5	6.22204	1.00186	6.78548	1.1897	3.10124
252	CTK_C17430	Amidohydrolase	2	34793	32042.5	26215	31325	30765	32164.5	33417.8	28770	31464.8	1375.25	2555	699.75	4.11533	8.88078	2.22392	-0.0860494	0.163122
253	CTK_C17440	Cell division protein ftsA	6	54266	56800	61498.8	61150.7	55472.7	64636.2	55533	61324.8	60054.4	1267	174.08	4581.75	2.28153	0.283866	7.62933	0.273124	0.362925
254	CTK_C17480	Nicotinate phosphoribosyltransferase	5	271997	296378	367051	358715	346107	426052	284188	362883	386080	12190.2	4167.9	39972.5	4.28949	1.14855	10.3534	0.482662	0.692054
255	CTK_C17510	Beta-lactamase domain protein	2	52480.5	61830	82459	89276	111386	137191	57155.2	85867.5	124288	4674.75	3408.5	12902.8	8.17904	3.96949	10.3813	0.717226	1.37073
256	CTK_C17530	Glutamate--tRNA ligase	6	247869	288900	206158	195631	134894	163464	268384	200895	149179	20515.3	5263.66	14284.6	7.64401	2.62011	9.57546	-0.28786	-0.597255
257	CTK_C17540	Acyl-CoA thioester hydrolase, YbgC/YbaW family	2	790643	879558	680762	692473	302242	325764	835101	686617	314003	44457.8	5855.75	11761	5.32364	0.852841	3.74551	-0.152444	-1.16117
258	CTK_C17560	Glycerol-3-phosphate dehydrogenase	3	249841	290140	397114	389497	273045	351758	269990	393306	312401	20149.5	3808.5	39356.7	7.46304	0.968331	12.5981	0.672742	0.460492
259	CTK_C17570	Adenylosuccinate lyase	16	227287	248114	176511	173500	112181	132194	237700	175005	122188	10413.9	1505.25	10006.5	4.38112	0.860116	8.18944	-0.311746	-0.710044
260	CTK_C17590	Phosphocarrier, HPr family	118	140428	155557	213409	209466	197197	249567	147993	211438	223382	7564.4	1971.31	26185.4	5.11134	0.932337	11.7222	0.644707	0.843989
261	CTK_C17640	Ribonuclease Y	9	80132.4	87478.7	91062.8	93085	89777.3	97935.6	83805.6	92073.9	93856.4	3673.11	1011.11	4079.11	4.3829	1.09815	4.34612	0.265746	0.41341
262	CTK_C17650	Protein RecA	6	114974	128090	111825	118282	76776.7	95170.7	121532	115053	85973.7	6558.08	3228.75	9197	5.3962	2.80631	10.6975	0.0509726	-0.249365
263	CTK_C17730	Polyribonucleotide nucleotidyltransferase	5	188046	198620	161743	155051	147225	158829	193333	158397	153027	5287	3345.7	5801.7	2.73465	2.11222	3.79129	-0.157545	-0.0873056
264	CTK_C17750	RibF	2	26390	28398	26476.5	27020	33638	38069.5	27394	26748.2	35853.8	1004	271.75	2215.75	3.66504	1.01595	6.17997	0.0955846	0.638264
265	CTK_C17780	Ribosome-binding factor A	3	26890.3	32437.3	27817	31092	39317.3	45110	29663.8	29454.5	42213.7	2773.5	1637.5	2896.33	9.34977	5.55942	6.86113	0.119783	0.759005
266	CTK_C17790	Translation initiation factor IF-2	9	103952	116213	88049.4	87518.1	103163	119349	110083	87783.8	111256	6130.39	265.665	8092.72	5.56889	0.302636	7.27398	-0.196562	0.265293
267	CTK_C17820	NusA antitermination factor	4	259065	316815	226606	236544	257442	301771	287940	231575	279606	28874.9	4969.12	22164.9	10.0281	2.14579	7.92717	-0.184286	0.20763
268	CTK_C17830	Ribosome maturation factor RimP	11	56868.6	65166.4	40765.3	40375.4	30123.5	34490	61017.5	40570.4	32306.7	4148.9	194.91	2183.27	6.79953	0.480425	6.75796	-0.458798	-0.66739
269	CTK_C17940	Ribosome-recycling factor	15	151342	170743	128313	124422	122041	137650	161042	126368	129846	9700.67	1945.67	7804.5	6.02367	1.53969	6.0106	-0.219815	-0.0606444
270	CTK_C17950	Uridylate kinase	23	25379	26784.4	19247	19780.3	26411.4	28098.8	26081.7	19513.7	27255.1	702.695	266.675	843.72	2.69421	1.36661	3.09564	-0.288552	0.313489
271	CTK_C17960	Elongation factor Ts	128	115076	120857	83416.7	82883.3	59154	64567.5	117966	83150	61860.8	2890.74	266.68	2706.74	2.45048	0.320722	4.37554	-0.374588	-0.68128
272	CTK_C17970	30S ribosomal protein S2	16	170418	202335	126502	128330	80632.7	95142.2	186377	127416	87887.4	15958.7	913.905	7254.75	8.56259	0.71726	8.25459	-0.418672	-0.834492
273	CTK_C17980	GTP-sensing transcriptional pleiotropic repressor CodY	2	108402	124889	95618	87268	64858	75610.5	116646	91443	70234.2	8243.5	4175	5376.25	7.06714	4.56569	7.65474	-0.221186	-0.481884
274	CTK_C17990	DNA topoisomerase I (EC: 5.99.1.2)	2	88714.5	101018	62064	56865.5	35723	40238	94866.2	59464.8	37980.5	6151.75	2599.25	2257.5	6.48466	4.37108	5.94384	-0.54386	-1.07064
275	CTK_C18050	Ribosome biogenesis GTPase A	4	88209.2	98858.8	73446.8	77930.2	107612	119215	93534	75688.5	113413	5324.75	2241.75	5801.75	5.69285	2.96181	5.11558	-0.175417	0.528026
276	CTK_C18070	50S ribosomal protein L19	18	155815	171974	107695	107290	73464.1	90574.6	163894	107492	82019.4	8079.31	202.415	8555.25	4.92958	0.188307	10.4308	-0.478533	-0.74873
277	CTK_C18090	Ribosome maturation factor RimM	2	108344	128508	72244	70299	34255.5	36303	118426	71271.5	35279.2	10081.8	972.5	1023.75	8.5131	1.3645	2.90185	-0.602592	-1.4971
278	CTK_C18120	Signal recognition particle protein	8	700170	810081	505422	475596	375981	451507	755125	490509	413744	54955.2	14913.1	37763	7.27762	3.04033	9.12714	-0.492437	-0.617978
279	CTK_C18140	Signal recognition particle receptor FtsY	5	34385.4	36846.2	25795	26780.2	19810.8	19914.2	35615.8	26287.6	19862.5	1230.4	492.6	51.7	3.45465	1.87389	0.260289	-0.308135	-0.59247
280	CTK_C18220	Acetate kinase	58	81749.8	89277.8	89550.9	90359.4	99572.1	115177	85513.8	89955.2	107375	3764.01	404.25	7802.53	4.40165	0.44939	7.26664	0.20305	0.578424
281	CTK_C18240	UPF0348 protein CKR_1285	4	5407.75	5810	8178.5	8341.5	14293	17265.2	5608.88	8260	15779.1	201.125	81.5	1486.12	3.58583	0.986683	9.4183	0.68843	1.74223
282	CTK_C18300	Predicted kinase	27	107038	115373	123589	119763	125709	148182	111206	121676	136946	4167.24	1912.8	11236.3	3.74733	1.57204	8.20494	0.259817	0.550373
283	CTK_C18370	Serine/threonine protein kinase	10	162966	175411	173521	176635	169579	199081	169188	175078	184330	6222.7	1556.7	14750.9	3.67797	0.889147	8.00243	0.179367	0.373658
284	CTK_C18400	Ribosomal RNA small subunit methyltransferase B	2	108760	109208	72849.5	78387	58427.5	62251.5	108984	75618.2	60339.5	224	2768.75	1912	0.205536	3.66148	3.16874	-0.397303	-0.602935
285	CTK_C18480	UPF0296 protein CcarbDRAFT_2591/CLCAR_0841	6	122198	129993	128060	123612	105354	116751	126095	125836	111053	3897.5	2224.17	5698.42	3.09092	1.76751	5.13126	0.12703	0.0667342
286	CTK_C18490	Putative uncharacterized protein	5	141262	157131	146664	142798	110413	129190	149197	144731	119802	7934.8	1933.4	9388.5	5.31835	1.33586	7.83671	0.0861593	-0.0665687
287	CTK_C18500	Stage IV sporulation protein A	7	55898.4	41408.9	35441.1	41453.6	1.22655e+06	1.36119e+06	48653.6	38447.4	1293873	7244.78	3006.22	67321.6	14.8905	7.81904	5.2031	-0.209664	4.983
288	CTK_C18520	GTPase Der	8	289762	314507	262788	260160	242774	278147	302135	261474	260461	12372.7	1313.75	17686.8	4.09509	0.50244	6.79057	-0.0785257	0.0358735
289	CTK_C18560	Phosphate-specific transport system accessory protein PhoU	4	101661	105358	92955.5	89007.8	86468	99250.8	103510	90981.6	92859.4	1848.88	1973.88	6391.38	1.78619	2.16953	6.88285	-0.0561178	0.0933546
290	CTK_C18760	Cell division protein FtsZ	10	53254.8	59154.2	75789.4	74192.7	52164.6	59034.2	56204.5	74991	55599.4	2949.7	798.35	3434.8	5.24816	1.06459	6.17776	0.546033	0.234384
291	CTK_C18790	Predicted twitching motility protein	9	99054.4	104757	96378.4	98108.4	79335.4	88540.1	101906	97243.4	83937.8	2851.33	865	4602.33	2.79801	0.88952	5.48303	0.062437	-0.0298437
292	CTK_C18820	Predicted protease	3	17307.7	20244.3	15632	15167.7	12469.7	14371	18776	15399.8	13420.3	1468.33	232.165	950.665	7.82025	1.50758	7.08377	-0.155975	-0.234469
293	CTK_C18830	Predicted O-methyltransferase	5	241471	255977	201685	201848	165344	175428	248724	201766	170386	7253.4	81.1	5041.7	2.91624	0.040195	2.95899	-0.171859	-0.295738
294	CTK_C18840	GTP-binding protein TypA	30	171256	190160	147837	148210	113351	128104	180708	148024	120728	9451.95	186.55	7376.28	5.2305	0.126027	6.10985	-0.157836	-0.331907
295	CTK_C18860	Predicted metal-dependent hydrolase	10	302967	331574	402199	382703	806494	902505	317270	392451	854499	14303.5	9748.2	48005.8	4.50828	2.48393	5.61801	0.436799	1.67937
296	CTK_C18890	Putative Holliday junction resolvase	3	25870.7	28014.7	32273.7	30877.7	26410.7	32354.3	26942.7	31575.7	29382.5	1072	698	2971.83	3.97882	2.21056	10.1143	0.358921	0.375064
297	CTK_C18900	UPF0297 protein CKR_1221	15	119826	132949	143816	142972	177781	214798	126387	143394	196289	6561.74	421.965	18508.7	5.19177	0.29427	9.4293	0.312133	0.88513
298	CTK_C18910	Alanine--tRNA ligase	10	123869	146283	101682	101564	70708.6	83182.3	135076	101623	76945.5	11206.8	59.45	6236.85	8.2967	0.0585006	8.10555	-0.280545	-0.561863
299	CTK_C19010	Histidinol-phosphate aminotransferase	2	67215.5	73538.5	189989	179126	127200	147846	70377	184558	137523	3161.5	5431.5	10323	4.49223	2.94299	7.50638	1.52089	1.2165
300	CTK_C19050	Histidinol dehydrogenase	7	27374.7	27969.9	65383.1	66420.7	65817.6	75868	27672.3	65901.9	70842.8	297.575	518.785	5025.21	1.07535	0.787208	7.09347	1.38188	1.60618
301	CTK_C19060	ATP phosphoribosyltransferase	5	41478.4	49727.2	103507	103188	43198	52662.4	45602.8	103347	47930.2	4124.4	159.6	4732.2	9.04418	0.154431	9.87311	1.3103	0.321813
302	CTK_C19070	ATP phosphoribosyltransferase regulatory subunit	4	78337.2	79993.2	163865	175427	169505	198198	79165.2	169646	183852	828	5780.75	14346.5	1.04591	3.40754	7.8033	1.22959	1.4656
303	CTK_C19080	Uncharacterized protein	77	192514	214305	271241	268041	292334	358098	203409	269641	325216	10895.5	1600.08	32881.9	5.35645	0.59341	10.1108	0.536653	0.927011
304	CTK_C19090	DegV family protein	2	54674.5	57191.5	38914	40286.5	20961.5	22537	55933	39600.2	21749.2	1258.5	686.25	787.75	2.25001	1.73294	3.62196	-0.36819	-1.11273
305	CTK_C19100	PurL	24	363520	401829	132368	128009	68448.7	70564.5	382675	130189	69506.6	19154.6	2179.23	1057.91	5.00544	1.6739	1.52203	-1.42552	-2.2109
306	CTK_C19120	Serine hydroxymethyltransferase	36	36940.7	43370.6	42333.6	42481.9	49095.4	55030	40155.7	42407.8	52062.7	3214.97	74.19	2967.32	8.00628	0.174944	5.69951	0.208724	0.624647
307	CTK_C19180	Uncharacterized protein, ortholog of Thermotoga (4980645)	3	59713	70082.3	48631	48590.7	29149.3	34303	64897.7	48610.8	31726.2	5184.67	20.165	2576.83	7.98899	0.0414825	8.12211	-0.286889	-0.782493
308	CTK_C19230	Tyrosine recombinase XerC	2	64432.5	62918	78285	77989	35171	37636	63675.2	78137	36403.5	757.25	148	1232.5	1.18924	0.189411	3.38566	0.425273	-0.556656
309	CTK_C19250	NUDIX family hydrolase	5	525115	565318	680910	684320	858200	983940	545216	682615	921070	20101.4	1704.9	62870.1	3.68687	0.24976	6.82577	0.454244	1.00648
310	CTK_C19450	DNA repair protein RecN	3	12338.7	13494.7	11473	11710.3	13789.7	15633.3	12916.7	11591.7	14711.5	578	118.665	921.83	4.47484	1.02371	6.26605	-0.0261464	0.43771
311	CTK_C19460	Arginine repressor	3	94522.3	111571	81433.3	76152	75816	82668	103047	78792.7	79242	8524.5	2640.67	3426	8.27245	3.35141	4.32346	-0.257167	-0.128963
312	CTK_C19530	N utilization substance protein B homolog	10	283140	298559	209837	204120	174038	190993	290849	206978	182516	7709.4	2858.75	8477.5	2.65065	1.38118	4.64481	-0.360792	-0.422253
313	CTK_C19540	Predicted alkaline shock protein	42	4775.38	5089	9759.64	9543.14	34922.7	42194.9	4932.19	9651.39	38558.8	156.81	108.25	3636.13	3.17932	1.1216	9.43009	1.09851	3.21676
314	CTK_C19550	Predicted stage III sporulation protein AH	3	41233.3	30082	26666	33225.3	1.17467e+06	1.43452e+06	35657.7	29945.7	1.30459e+06	5575.66	3279.67	129922	15.6367	10.9521	9.95884	-0.121865	5.44325
315	CTK_C19640	Elongation factor P	4	1304932	1.48941e+06	1483376	1318900	1.31092e+06	1.62821e+06	1.39717e+06	1401138	1.46957e+06	92240.8	82238	158647	6.60196	5.86937	10.7955	0.134089	0.32288
316	CTK_C19860	DivIVA domain protein	3	172646	179720	261372	246938	123605	155501	176183	254155	139553	3536.84	7217	15948.3	2.00748	2.8396	11.4282	0.658637	-0.0862602
317	CTK_C19900	Uncharacterized protein	6	68326.3	73085	137042	134377	113621	132004	70705.7	135709	122813	2379.33	1332.59	9191.75	3.36513	0.98194	7.48437	1.07062	1.04656
318	CTK_C19930	Predicted division initiation protein	5	282911	331879	367449	367666	597252	761648	307395	367557	679450	24484.1	108.4	82198.3	7.96504	0.029492	12.0978	0.387877	1.39428
319	CTK_C19970	UDP-N-acetylmuramoyl-tripeptide--D-alanyl-D-alanine ligase	3	190044	215008	172429	173932	130216	154994	202526	173180	142605	12482	751.335	12388.8	6.16317	0.433845	8.68753	-0.0958297	-0.256082
320	CTK_C19980	UDP-N-acetylmuramoyl-L-alanyl-D-glutamate--2, 6-diaminopimelate ligase	5	189962	190454	163050	167451	143809	154211	190208	165250	149010	246	2200.8	5201.4	0.129332	1.3318	3.49064	-0.0729242	-0.102169
321	CTK_C20010	Ribosomal RNA small subunit methyltransferase H	5	52847	58481.2	69408.2	67885.4	56162.2	64419	55664.1	68646.8	60290.6	2817.1	761.4	4128.4	5.06089	1.10916	6.8475	0.432445	0.365186
322	CTK_C20070	Manganese-dependent inorganic pyrophosphatase	8	43210.9	49814.1	36557.8	34002.4	22535.1	26088.1	46512.5	35280.1	24311.6	3301.62	1277.69	1776.5	7.09835	3.62155	7.30721	-0.268765	-0.685972
323	CTK_C20090	flagellar basal body rod protein FlgG	3	91290	90745.7	291209	293906	268386	310912	91017.8	292558	289649	272.165	1348.67	21263	0.299024	0.460991	7.34096	1.8145	1.92008
324	CTK_C20110	FlgG1	4	20065.2	22405.8	94026.8	94752.2	76709	87027.8	21235.5	94389.5	81868.4	1170.25	362.75	5159.38	5.51082	0.384312	6.30204	2.28215	2.19683
325	CTK_C20130	hypothetical protein CarbS_08763	2	25795.5	29570.5	32355	29682.5	20357	20752	27683	31018.8	20554.5	1887.5	1336.25	197.5	6.81826	4.30788	0.96086	0.29414	-0.179546
326	CTK_C20140	RNA polymerase sigma factor	2	36497.5	38992.5	37974	37266	20154.5	21456	37745	37620	20805.2	1247.5	354	650.75	3.30507	0.940989	3.12782	0.125214	-0.609338
327	CTK_C20250	Predicted flagellar hook protein FlgE	7	19288.4	22744.7	38091.7	33471.6	23817.6	30826.6	21016.6	35781.6	27322.1	1728.14	2310.07	3504.5	8.22275	6.45602	12.8266	0.897692	0.62854
328	CTK_C20260	Predicted flagellar hook protein FlgD	2	117898	138156	248671	259778	123258	154437	128027	254224	138848	10128.8	5553.5	15589.2	7.91143	2.18449	11.2276	1.11966	0.367059
329	CTK_C20290	Flagellum-specific ATP synthase	3	91816	100450	90556.3	92266.7	26334	30346	96132.8	91411.5	28340	4316.83	855.17	2006	4.49049	0.935517	7.07833	0.0573464	-1.51219
330	CTK_C20310	Flagellar motor switch protein FliG	3	299250	314640	334373	367090	202771	229685	306945	350732	216228	7695	16358.2	13457	2.50697	4.66402	6.22353	0.322388	-0.255427
331	CTK_C20320	Flagellar M-ring protein	6	65208	72497.7	81244.5	84808	59591.7	62908.8	68852.8	83026.2	61250.2	3644.83	1781.75	1658.58	5.29366	2.14601	2.70787	0.400051	0.0811997
332	CTK_C20360	FlaB	5	12091.6	12765.6	49932.2	50833.4	44574	55785.2	12428.6	50382.8	50179.6	337	450.6	5605.6	2.71149	0.894353	11.1711	2.14927	2.26344
333	CTK_C20470	Predicted methyl-accepting chemotaxis protein	6	46579.2	52353.3	16533.3	17245.8	13275.8	13049.7	49466.2	16889.6	13162.8	2887.08	356.25	113.08	5.83646	2.10929	0.859091	-1.42031	-1.65998
334	CTK_C20570	Uncharacterized protein	9	63332.8	68424.3	96228.3	92313.8	85649	100941	65878.6	94271.1	93295	2545.78	1957.28	7646	3.86435	2.07622	8.19551	0.647006	0.751991
335	CTK_C20580	PTS enzyme II, ABC component	25	46249.8	49823.2	151843	146403	56360.8	71019.6	48036.5	149123	63690.2	1786.68	2719.72	7329.4	3.71942	1.82381	11.5079	1.7643	0.656941
336	CTK_C20660	Uncharacterized protein	3	29269.7	34144.7	20486.7	20853.3	13256	14935.7	31707.2	20670	14095.8	2437.5	183.33	839.835	7.68754	0.886938	5.95804	-0.487271	-0.91954
337	CTK_C20680	Homoserine dehydrogenase	5	140477	148006	221006	220843	274505	328409	144241	220924	301457	3764.6	81.7	26951.8	2.60993	0.036981	8.94051	0.745067	1.31347
338	CTK_C20690	ATPase involved in DNA repair	3	36628.3	42496.7	54365.7	54199	20503	24507	39562.5	54282.3	22505	2934.17	83.335	2002	7.41654	0.153521	8.8958	0.586349	-0.563888
339	CTK_C20780	Flavoprotein	3	116919	116221	307369	286852	949865	1.15834e+06	116570	297111	1054103	349	10258.5	104238	0.29939	3.45275	9.88876	1.4798	3.42674
340	CTK_C21220	Uncharacterized protein	4	39519	42778	59176.2	57841.8	40507.5	44227.8	41148.5	58509	42367.6	1629.5	667.25	1860.12	3.96005	1.14042	4.39044	0.637819	0.292122
341	CTK_C21390	Flagellin (Fragment)	173	76770.1	82407.7	168453	166372	76477.2	87997.1	79588.9	167412	82237.1	2818.82	1040.57	5759.97	3.54173	0.621561	7.0041	1.20277	0.297223
342	CTK_C21410	Flagellar capping protein	7	26714.9	26796	139611	137066	201502	238672	26755.4	138339	220087	40.57	1272.21	18585	0.151633	0.919638	8.44438	2.5003	3.29017
343	CTK_C21470	Putative flagellar hook-associated protein	6	39280.5	41995.5	131489	118283	87237.3	97014	40638	124886	92125.7	1357.5	6602.92	4888.33	3.34047	5.28715	5.30616	1.74971	1.43077
344	CTK_C21480	FlgK	11	43269.4	47533.4	182509	176015	107157	133339	45401.4	179262	120248	2132	3246.91	13091.1	4.69589	1.81126	10.8868	2.11126	1.6552
345	CTK_C21490	Uncharacterized protein	2	754041	819373	847650	794681	121983	135762	786707	821165	128872	32666	26484.2	6889.5	4.15224	3.2252	5.34598	0.191846	-2.35988
346	CTK_C21510	Predicted flagellar motor switch protein	19	211719	224094	303368	304454	236527	267200	217906	303911	251864	6187.21	542.975	15336.4	2.83939	0.178663	6.08916	0.609939	0.458935
347	CTK_C21550	Chemotaxis protein CheC	2	755	691	693	784	966	1064	723	738.5	1015	32	45.5	49	4.426	6.16114	4.82759	0.160602	0.739412
348	CTK_C21560	Chemotaxis histidine kinase	19	166756	180320	219575	223570	148267	168636	173538	221573	158452	6782	1997.63	10184.1	3.90808	0.901572	6.42727	0.482527	0.11879
349	CTK_C21640	Putative uncharacterized protein	2	11942.5	8441	9826.5	7926	4233.5	3180.5	10191.8	8876.25	3707	1750.75	950.25	526.5	17.1781	10.7055	14.2029	-0.0693796	-1.20908
350	CTK_C21650	Pyruvate-flavodoxin oxidoreductase	132	147384	164159	147840	145519	89830.5	106528	155772	146680	98179.3	8387.69	1160.54	8348.84	5.38461	0.791206	8.50366	0.0432396	-0.415941
351	CTK_C21660	Flavodoxin	4	48564.8	51498.5	73042.5	80000.2	142111	160848	50031.6	76521.4	151480	1466.88	3478.88	9368.62	2.9319	4.54628	6.18474	0.743022	1.84821
352	CTK_C21700	DJ-1 family protein	2	125248	131224	220353	237234	378232	430809	128236	228794	404521	2988	8440.5	26288.2	2.33007	3.68913	6.49862	0.965239	1.90741
353	CTK_C21710	Glycerol kinase	6	120743	141342	104825	101408	81893.2	105051	131042	103116	93472.1	10299.2	1708.5	11578.9	7.85941	1.65687	12.3876	-0.215762	-0.237427
354	CTK_C21750	DNA gyrase subunit B	4	41020.8	50458	13610.2	13233.5	3318.5	3537.5	45739.4	13421.9	3428	4718.62	188.375	109.5	10.3163	1.40349	3.19428	-1.63885	-3.488
355	CTK_C21760	Anaerobic-type carbon monoxide dehydrogenase	4	293101	316118	42607	45494.5	28421.8	31889	304610	44050.8	30155.4	11508.5	1443.75	1733.62	3.77811	3.27747	5.74898	-2.65972	-3.08648
356	CTK_C21780	Biotin and thiamin synthesis associated	7	167327	190255	148596	146316	66304.7	73493	178791	147456	69898.9	11464.1	1139.78	3594.14	6.41205	0.772966	5.14192	-0.147987	-1.10493
357	CTK_C21790	Pyridoxal biosynthesis lyase PdxS	8	58049.2	45544.5	554332	529879	289926	335055	51796.9	542105	312491	6252.38	12226.4	22564.1	12.071	2.25536	7.22074	3.51764	2.84288
358	CTK_C21800	Glutamine amidotransferase subunit PdxT	3	20478	18058.7	305650	293214	106924	126579	19268.3	299432	116751	1209.67	6218.33	9827.5	6.27799	2.07671	8.41747	4.08792	2.84913
359	CTK_C21830	D-isomer specific 2-hydroxyacid dehydrogenase NAD-binding subunit	2	60491	73731.5	83202	92371.5	69256	85689.5	67111.2	87786.8	77472.8	6620.25	4584.75	8216.75	9.86459	5.2226	10.606	0.517449	0.457134
360	CTK_C21840	Putative uncharacterized protein	5	74780	84033.4	48717	46250	35997.8	40808	79406.7	47483.5	38402.9	4626.7	1233.5	2405.1	5.82659	2.59774	6.26281	-0.611834	-0.798045
361	CTK_C21850	Putative flavin-nucleotide-binding protein	4	17565.5	20134.2	16576.8	16845.5	16913	18647.5	18849.9	16711.1	17780.2	1284.38	134.375	867.25	6.81371	0.804105	4.8776	-0.0437461	0.165721
362	CTK_C21890	flavodoxin	140	1826.71	2509.59	16781.2	16261.7	17124.9	20452.2	2168.15	16521.4	18788.6	341.44	259.725	1663.66	15.748	1.57205	8.85461	3.0598	3.36532
363	CTK_C21900	Gamma-glutamyl phosphate reductase	3	92550.7	96741.7	111777	112254	166908	171758	94646.2	112016	169333	2095.5	238.83	2424.84	2.21404	0.213212	1.43199	0.373082	1.08925
364	CTK_C21920	Pyrroline-5-carboxylate reductase	9	423562	432029	439170	450718	355721	420073	427796	444944	387897	4233.55	5774	32176.1	0.989621	1.29769	8.29499	0.186702	0.108753
365	CTK_C21940	3-hydroxyisobutyrate dehydrogenase	4	159333	172498	206457	205056	347384	406353	165916	205756	376869	6582.75	700.25	29484.1	3.96753	0.340329	7.82345	0.440489	1.43361
366	CTK_C22000	Putative uncharacterized protein	3	209537	235232	250089	235676	158659	193586	222384	242882	176123	12847.3	7206.5	17463.7	5.77709	2.96708	9.91563	0.257201	-0.0864746
367	CTK_C22070	Conserved protein with an ATPase domain	5	297318	326947	300454	287203	196489	222638	312133	293829	209563	14814.5	6625.4	13074.4	4.74622	2.25485	6.23888	0.0428153	-0.324774
368	CTK_C22180	pyruvate-formate-lyase-activating enzyme	2	59627	74256	52069	55723.5	23537	27487	66941.5	53896.2	25512	7314.5	1827.25	1975	10.9267	3.39031	7.74146	-0.182716	-1.14172
369	CTK_C22190	pyruvate-formate lyase	7	273721	285652	238141	229046	136790	156942	279686	233593	146866	5965.29	4547.5	10076	2.13285	1.94676	6.86068	-0.129812	-0.679309
370	CTK_C22200	Biotin synthase	3	86793.7	69323	1.66334e+06	1576609	169873	197899	78058.3	1.61998e+06	183886	8735.34	43367.8	14013	11.1908	2.67707	7.62047	4.50528	1.48619
371	CTK_C22340	GTPase HflX	5	109082	123739	110069	106994	29462.6	34651.4	116410	108531	32057	7328.2	1537.8	2594.4	6.29514	1.41692	8.09308	0.0288925	-1.61051
372	CTK_C22390	Putative flavoprotein	14	7431.79	7767.29	10766	10758.9	18696.1	21477.7	7599.54	10762.4	20086.9	167.75	3.57	1390.78	2.20737	0.0331709	6.92383	0.63202	1.65227
373	CTK_C22460	GGDEF domain protein	3	21484	24341.7	33376.3	31833.7	91080	111802	22912.8	32605	101441	1428.83	771.33	10361.2	6.23596	2.36568	10.214	0.638937	2.39642
374	CTK_C23490	hypothetical protein	4	31768.2	36931.8	36705	35176.2	30456.2	36175	34350	35940.6	33315.6	2581.75	764.375	2859.38	7.51601	2.12677	8.58268	0.195305	0.205889
375	CTK_C23810	Phosphoribosylamine--glycine ligase	4	1.1047e+06	1.23498e+06	446200	438940	233510	255332	1.16984e+06	442570	244421	65135.8	3630	10911.1	5.56792	0.82021	4.46406	-1.27233	-2.00887
376	CTK_C23820	Bifunctional purine biosynthesis protein PurH	4	372692	428366	149234	141230	117204	134988	400529	145232	126096	27837	4002	8891.62	6.95006	2.75559	7.05147	-1.33354	-1.41738
377	CTK_C23840	Phosphoribosylformylglycinamidine cyclo-ligase	5	717631	780153	313306	320816	220532	252500	748892	317061	236516	31260.6	3754.9	15984.2	4.17425	1.18428	6.75818	-1.11	-1.41282
378	CTK_C23850	Amidophosphoribosyltransferase	3	331409	377746	137308	140817	33916.3	36396.7	354578	139062	35156.5	23168.3	1754.83	1240.17	6.53406	1.2619	3.52757	-1.22037	-3.08424
379	CTK_C23860	Phosphoribosylaminoimidazole-succinocarboxamide synthase	11	812639	920725	376910	361387	253116	297857	866682	369149	275486	54043.3	7761.45	22370.6	6.23566	2.10253	8.1204	-1.1013	-1.40352
380	CTK_C24020	RNA polymerase sigma factor	12	74932.4	81608.2	73256.9	67130.8	59101.6	63893.4	78270.3	70193.9	61497.5	3337.92	3063.04	2395.92	4.2646	4.36369	3.89596	-0.0271205	-0.0979379
381	CTK_C24060	Pyruvate, phosphate dikinase	11	90873	97303.6	134704	138265	160990	186888	94088.3	136485	173939	3215.32	1780.37	12948.9	3.41734	1.30444	7.44447	0.66665	1.1365
382	CTK_C24130	Predicted membrane-associated phosphohydrolase	4	24437	28415.2	31159	32302.5	39140.5	41881.5	26426.1	31730.8	40511	1989.12	571.75	1370.5	7.52712	1.80188	3.38303	0.393917	0.866349
383	CTK_C24160	GatB/YqeY domain-containing protein	5	164441	185489	210131	188354	660199	796180	174965	199242	728189	10524.2	10888.5	67990.8	6.01503	5.46495	9.33697	0.317459	2.30725
384	CTK_C24170	30S ribosomal protein S21	3	708048	830139	505430	501043	203274	240666	769094	503237	221970	61045.8	2193.5	18695.8	7.93737	0.435878	8.42268	-0.481921	-1.54279
385	CTK_C24190	Predicted oxidoreductase	2	25242.5	28920	16484	17685	5126	5275.5	27081.2	17084.5	5200.75	1838.75	600.5	74.75	6.78975	3.51488	1.43729	-0.534606	-2.1305
386	CTK_C24210	Ribosomal protein L11 methyltransferase	5	92979.8	106766	72077.8	70073.6	72947	87493	99873	71075.7	80220	6893.2	1002.1	7273	6.90197	1.40991	9.06632	-0.360738	-0.0661327
387	CTK_C24220	Chaperone protein DnaJ	4	306123	314990	224159	233456	180448	182507	310557	228808	181478	4433.5	4648.5	1029.12	1.4276	2.03162	0.567081	-0.310721	-0.525065
388	CTK_C24230	Chaperone protein DnaK	108	91374.8	98645.1	99648.6	102613	171234	203950	95009.9	101131	187592	3635.18	1482.19	16357.9	3.82611	1.46561	8.71992	0.220072	1.23145
389	CTK_C24240	Protein GrpE	17	363366	374520	399439	395953	599333	674908	368943	397696	637121	5576.88	1742.94	37787.5	1.51158	0.43826	5.93098	0.238268	1.03817
390	CTK_C24270	Elongation factor 4	5	107031	116695	124997	128317	166251	182693	111863	126657	174472	4831.7	1660.3	8220.9	4.3193	1.31086	4.71188	0.309191	0.891259
391	CTK_C24340	Predicted cation-transporting ATPase	2	81242.5	85235	69384.5	70987.5	76862.5	75384.5	83238.8	70186	76123.5	1996.25	801.5	739	2.39822	1.14197	0.970791	-0.116072	0.121087
392	CTK_C24370	Ribosomal large subunit pseudouridine synthase D	2	81550.5	92507.5	46399.5	48610	18751.5	21401.5	87029	47504.8	20076.5	5478.5	1105.25	1325	6.29503	2.32661	6.59976	-0.743424	-1.86599
393	CTK_C24380	Endoribonuclease L-PSP	3	131834	134071	95514.3	89629	64759.3	78244.7	132952	92571.7	71502	1118.66	2942.67	6742.67	0.841403	3.1788	9.43004	-0.392267	-0.644854
394	CTK_C24410	GTPase obg	14	111719	130104	66849.9	63380.5	22321.3	26048.1	120911	65115.2	24184.7	9192.36	1734.71	1863.42	7.60256	2.66407	7.70497	-0.762883	-2.07178
395	CTK_C24420	50S ribosomal protein L27	11	6040.91	7013.27	5556.27	5276.27	4841.18	5683.55	6527.09	5416.27	5262.36	486.18	140	421.185	7.44865	2.5848	8.00372	-0.13914	-0.0607286
396	CTK_C24470	Uncharacterized protein	2	129549	150654	74634	72837	24613	23215	140101	73735.5	23914	10552.2	898.5	699	7.53187	1.21854	2.92297	-0.796039	-2.30054
397	CTK_C24500	Methylglyoxal synthase	2	151444	158340	166805	168399	202192	228288	154892	167602	215240	3448.5	797	13048.2	2.22639	0.475531	6.06218	0.243777	0.724685
398	CTK_C24530	Site-determining protein	4	14658.2	17162	20220.8	19755.5	15068.2	15902.5	15910.1	19988.1	15485.4	1251.88	232.625	417.125	7.86842	1.16382	2.69367	0.459198	0.210961
399	CTK_C24640	Predicted rod shape-determining protein MreB	7	302793	332638	238049	221013	121824	126722	317715	229531	124273	14922.4	8518	2449	4.69677	3.71105	1.97067	-0.339048	-1.10422
400	CTK_C24690	Homoserine kinase	3	99719.7	102219	261056	269855	184912	203524	100969	265456	194218	1249.5	4399.67	9306	1.23751	1.6574	4.79152	1.52456	1.19376
401	CTK_C24780	NifU-related domain containing protein	20	220615	250736	124326	122454	77670.3	85081.1	235676	123390	81375.7	15060.4	936.1	3705.38	6.39031	0.758651	4.55342	-0.803577	-1.28413
402	CTK_C24790	Uncharacterized protein	34	172224	178146	85046.5	88789.7	50405.5	59264.8	175185	86918.1	54835.2	2960.79	1871.64	4429.67	1.6901	2.15333	8.07816	-0.881151	-1.42571
403	CTK_C24860	Valine--tRNA ligase	13	169149	191594	112105	112153	75650.9	83610.9	180372	112129	79630.9	11222.8	23.885	3980	6.22204	0.0213013	4.99806	-0.555811	-0.929572
404	CTK_C24880	Activator of 2-hydroxyglutaryl-Co	9	165669	179314	130357	130626	51622.8	59783.1	172492	130492	55702.9	6822.28	134.83	4080.17	3.95514	0.103325	7.32486	-0.272569	-1.3807
405	CTK_C25070	Threonine--tRNA ligase	20	52698.7	58876.6	46417.7	44558.6	31668.6	36780.1	55787.6	45488.1	34224.3	3088.95	929.55	2555.73	5.53698	2.0435	7.46757	-0.164455	-0.454924
406	CTK_C25140	33 kDa chaperonin	2	162363	190362	159566	171896	64784	74236.5	176363	165731	69510.2	13999.8	6165.25	4726.25	7.93804	3.72003	6.79936	0.0402998	-1.09325
407	CTK_C25170	Aspartate-semialdehyde dehydrogenase	2	139741	180752	156414	156396	124430	163576	160247	156405	144003	20505.8	9.25	19572.8	12.7964	0.00591414	13.5919	0.0949892	0.0958063
408	CTK_C25180	4-hydroxy-tetrahydrodipicolinate synthase	29	181601	207469	191396	193094	187418	226367	194535	192245	206893	12934.4	848.965	19474.5	6.64889	0.441605	9.41284	0.112919	0.338855
409	CTK_C25200	Aminotransferase class I and II	9	72479.8	75671.4	66462.4	62511.2	71863.2	81281.1	74075.6	64486.8	76572.2	1595.83	1975.61	4708.94	2.15433	3.06359	6.14968	-0.069994	0.297821
410	CTK_C25250	Uncharacterized protein	3	39101	39400	35793.7	34711	185283	206611	39250.5	35252.3	195947	149.5	541.335	10664.2	0.380887	1.5356	5.44237	-0.0249922	2.56968
411	CTK_C25260	2,3,4,5-tetrahydropyridine-2,6-dicarboxylate N-acetyltransferase	2	140122	168934	159870	152182	53341	54727	154528	156026	54034	14406	3844	693	9.32255	2.4637	1.28253	0.143909	-1.26593
412	CTK_C25350	Uncharacterized protein	2	23495	25858	35381.5	36726.5	28685	33479.5	24676.5	36054	31082.2	1181.5	672.5	2397.25	4.78796	1.86526	7.7126	0.677022	0.582953
413	CTK_C25360	Uncharacterized protein	3	100313	120041	170542	179429	209306	259401	110177	174985	234354	9863.83	4443.66	25047.8	8.9527	2.53945	10.6881	0.797409	1.33886
414	CTK_C25450	Predicted RNA helicase	10	253128	267185	162397	184070	171883	179963	260157	173234	175923	7028.15	10836.7	4039.95	2.70151	6.25554	2.29643	-0.456662	-0.314434
415	CTK_C25470	Transcription elongation factor	20	197206	208440	245986	250614	186258	209714	202823	248300	197986	5617.32	2314	11728.4	2.76957	0.931937	5.92382	0.421862	0.215178
416	CTK_C25650	Probable GTP-binding protein EngB	4	65386.5	71406.2	53624.2	51622.5	53111.5	61226.5	68396.4	52623.4	57169	3009.88	1000.88	4057.5	4.40064	1.90196	7.09738	-0.248216	-0.00868681
417	CTK_C25660	Lon protease	6	82663.5	99654	45613.3	46173.3	18317.8	22532.3	91158.8	45893.3	20425.1	8495.25	280	2107.25	9.31918	0.61011	10.317	-0.860097	-1.90804
418	CTK_C25670	ATP-dependent Clp protease ATP-binding subunit ClpX	7	74771.9	89302	80779.4	75497.1	39706.3	49069.9	82036.9	78138.3	44388.1	7265.07	2641.14	4681.79	8.85585	3.38009	10.5474	0.0597561	-0.636101
419	CTK_C25680	ATP-dependent Clp protease proteolytic subunit	50	66112.6	73478.6	102299	96991	150460	179108	69795.6	99644.8	164784	3682.99	2653.8	14323.9	5.27682	2.66326	8.69258	0.643657	1.48936
420	CTK_C25690	Trigger factor	60	558948	627501	436561	430822	181419	214208	593225	433691	197813	34276.5	2869.5	16394.7	5.778	0.661646	8.28796	-0.321911	-1.33444
421	CTK_C25720	Orotate phosphoribosyltransferase	6	434365	432056	444296	438820	471865	520046	433210	441558	495955	1154.67	2738.17	24090.5	0.266537	0.620116	4.85739	0.157536	0.445143
422	CTK_C25750	Orotidine 5'-phosphate decarboxylase	11	64090.8	71061.6	75611	71571.3	78567.6	92593.6	67576.2	73591.1	85580.6	3485.37	2019.86	7013.04	5.15768	2.74471	8.19467	0.253017	0.590769
423	CTK_C25770	Aspartate carbamoyltransferase	4	85290.5	100911	117474	109010	118566	142857	93100.8	113242	130712	7810.25	4231.88	12145.2	8.38903	3.73701	9.29165	0.412546	0.739521
424	CTK_C26110	DNA ligase, NAD-dependent	6	112331	120664	90939.5	93790.3	48606.2	53939	116497	92364.9	51272.6	4166.17	1425.42	2666.42	3.57619	1.54324	5.20047	-0.20488	-0.934037
425	CTK_C26120	ATP-dependent DNA helicase	4	114861	123871	104061	101487	40559.5	46985.5	119366	102774	43772.5	4505	1286.75	3213	3.7741	1.25202	7.34023	-0.0859196	-1.1973
426	CTK_C26140	Pseudouridine synthase	2	110509	126062	117856	116335	59357.5	62241.5	118286	117096	60799.5	7776.5	760.5	1442	6.57435	0.64947	2.37173	0.115412	-0.710142
427	CTK_C26180	Glucose-6-phosphate isomerase	5	171354	200041	180390	176510	176923	209055	185697	178450	192989	14343.6	1939.9	16066	7.72419	1.08708	8.32484	0.0725703	0.305564
428	CTK_C26200	Acyl-CoA dehydrogenase domain protein	46	314861	362049	369331	371359	260553	292509	338455	370345	276531	23594.1	1013.8	15978.4	6.97111	0.273746	5.77817	0.259904	-0.0415238
429	CTK_C26210	Oxidase, FAD-binding	19	726271	726323	741125	737904	535531	652754	726297	739514	594143	26.26	1610.11	58611.4	0.0036156	0.217725	9.86487	0.156019	-0.0397497
430	CTK_C26220	Electron transfer flavoprotein, alpha subunit-like protein	64	60808.4	60052.1	57086.6	60609.5	44929.1	47345.6	60430.2	58848.1	46137.4	378.17	1761.44	1208.24	0.625796	2.99321	2.6188	0.0917238	-0.139335
431	CTK_C26230	Electron transfer flavoprotein, alpha/beta-subunit-like protein	6	2385.5	2523.17	2224.83	2062.83	1541.83	1995.83	2454.34	2143.83	1768.83	68.835	81	227	2.80463	3.77828	12.8333	-0.0651417	-0.222537
432	CTK_C26240	GMP synthase [glutamine-hydrolyzing]	20	160273	170831	128065	127820	98451.6	109118	165552	127943	103785	5279.05	122.5	5333.4	3.18875	0.0957461	5.1389	-0.24179	-0.423688
433	CTK_C26250	Inosine-5'-monophosphate dehydrogenase	18	64500.9	69105	51576.4	54276.8	39376.8	43617.7	66802.9	52926.6	41497.2	2302.06	1350.17	2120.44	3.44604	2.55102	5.10985	-0.205918	-0.436897
434	CTK_C26260	60 kDa chaperonin	767	40459.3	42234	47477.7	47719	78315.8	88575.8	41346.7	47598.3	83445.8	887.36	120.69	5130.02	2.14615	0.253559	6.14773	0.333141	1.26307
435	CTK_C26270	10 kDa chaperonin	116	104899	117805	127747	121187	202122	259092	111352	124467	230607	6452.82	3280.18	28484.9	5.79496	2.63538	12.3521	0.290634	1.3003
436	CTK_C26290	Putative iron-dependent hydrogenase	6	75120.8	83616	79079.8	75629.8	51999.2	58546.3	79368.4	77354.8	55272.8	4247.58	1725	3273.58	5.35173	2.22998	5.92259	0.0929264	-0.271997
437	CTK_C26300	Putative 8-oxoguanine DNA glycosylase	6	20931.3	22667.5	25764.5	25324.7	29867.3	33724.3	21799.4	25544.6	31795.8	868.085	219.915	1928.5	3.98215	0.860907	6.06526	0.358728	0.794548
438	CTK_C26310	ferredoxin-NADP(+) reductase subunit beta	19	507254	607276	337651	306586	191521	224511	557265	322119	208016	50010.9	15532.2	16494.9	8.97436	4.82189	7.92963	-0.660771	-1.17167
439	CTK_C26320	ferredoxin-NADP(+) reductase subunit alpha	5	484156	500734	302424	315361	175297	197924	492445	308892	186610	8288.6	6468.3	11313.7	1.68315	2.09403	6.06273	-0.542859	-1.14993
440	CTK_C26330	3-hydroxybutyryl-coA dehydrogenase	442	27046.5	27162.5	42628	41149.2	73711.1	81803.7	27104.5	41888.6	77757.4	57.965	739.4	4046.3	0.213858	1.76516	5.20375	0.758026	1.77045
441	CTK_C26340	electron transfer flavoprotein subunit alpha	104	67921.2	70504.7	69265.9	64477.5	85199.6	93195.9	69213	66871.7	89197.8	1291.78	2394.21	3998.13	1.86638	3.5803	4.48232	0.0803542	0.615965
442	CTK_C26350	electron transfer flavoprotein subunit beta	60	23080.1	24256.8	21895.5	22748.7	27456.1	31156.1	23668.5	22322.1	29306.1	588.38	426.6	1850.02	2.48593	1.91111	6.31276	0.0455043	0.558236
443	CTK_C26360	butyryl-CoA dehydrogenase	107	63151.5	70203.4	65571.3	63676.2	76476.4	92598.7	66677.4	64623.8	84537.5	3525.96	947.555	8061.14	5.28809	1.46626	9.53557	0.0848662	0.592394
444	CTK_C26370	3-hydroxybutyryl-CoA dehydratase	244	137794	153141	141095	147120	134285	161461	145468	144107	147873	7673.14	3012.43	13588.1	5.27481	2.09041	9.18905	0.116448	0.273658
445	CTK_C26380	redox-sensing transcriptional repressor rex	7	55404.9	57961	57644.7	60714.4	77797.3	90651.7	56682.9	59179.6	84224.5	1278.07	1534.86	6427.21	2.25477	2.59356	7.63105	0.192185	0.821326
446	CTK_C26400	Putative uncharacterized protein	7	1362.71	1320.57	1458.57	1404	1660.86	1918.86	1341.64	1431.28	1789.86	21.07	27.285	129	1.57047	1.90633	7.20727	0.223313	0.665849
447	CTK_C26440	Peptidase M16C associated	22	100491	103268	151010	152870	263800	309932	101880	151940	286866	1388.23	930.365	23066.3	1.36262	0.612324	8.04081	0.706638	1.74351
448	CTK_C26460	Pyruvate carboxylase	18	581498	656964	523671	522872	338936	405667	619231	523272	372302	37733.2	399.42	33365.7	6.09357	0.0763313	8.962	-0.112917	-0.484005
449	CTK_C26520	FAD dependent oxidoreductase	3	134498	156774	56043.3	53478	22126.3	25595.3	145636	54760.7	23860.8	11138	1282.67	1734.5	7.64785	2.34231	7.26924	-1.28115	-2.35965
450	CTK_C26530	Bifunctional protein FolD	10	19304.4	21182.6	15433.5	15057.9	12652	13415.8	20243.5	15245.7	13033.9	939.1	187.8	381.9	4.63902	1.23182	2.93005	-0.279056	-0.38519
451	CTK_C26550	Formate--tetrahydrofolate ligase	2	625986	753908	527367	515716	377776	418980	689947	521542	398378	63961.2	5825.25	20602	9.27046	1.11693	5.17148	-0.273703	-0.54235
452	CTK_C26570	universal stress protein UspA and related nucleotide-binding proteins	32	20864.5	18118	55663.6	52677.1	233073	262538	19491.2	54170.3	247806	1373.24	1493.25	14732.9	7.0454	2.75658	5.94536	1.60468	3.91831
453	CTK_C26610	Putative metal dependent phosphohydrolase	4	53128.8	55173.2	40769.2	42084.2	17458.5	20019.5	54151	41426.8	18739	1022.25	657.5	1280.5	1.88778	1.58714	6.83334	-0.256425	-1.28094
454	CTK_C26740	Uncharacterized protein	4	82665.2	90968.2	70283.8	75647.8	63856.5	70692	86816.8	72965.8	67274.2	4151.5	2682	3417.75	4.78191	3.6757	5.08032	-0.120754	-0.117919
455	CTK_C26760	Tyrosine--tRNA ligase	14	225652	254601	182563	183626	176777	197659	240126	183094	187218	14474.4	531.82	10441.3	6.02781	0.290462	5.57707	-0.261206	-0.109073
456	CTK_C26830	Cof-like hydrolase	2	190333	199114	188160	180498	137624	171812	194723	184329	154718	4390.25	3830.75	17094.2	2.25461	2.07821	11.0487	0.0508599	-0.0817864
457	CTK_C26840	Tryptophan--tRNA ligase	3	458384	485609	398070	421631	454868	521460	471997	409850	488164	13612.5	11780.5	33295.7	2.88402	2.87434	6.82059	-0.0736794	0.298589
458	CTK_C26890	Aspartokinase	7	509941	566230	620376	575675	427592	506690	538086	598025	467141	28144.9	22350.6	39548.9	5.23057	3.7374	8.46617	0.282371	0.0460215
459	CTK_C26900	M18 family aminopeptidase	3	66910.3	79314	87012.3	89008.3	128122	153524	73112.2	88010.3	140823	6201.83	998	12700.8	8.48263	1.13396	9.01902	0.397561	1.1957
460	CTK_C26910	Putative biotin synthase	3	80012.7	90262.7	50854	53323.7	20756	23000	85137.7	52088.8	21878	5125	1234.83	1122	6.01966	2.37063	5.12844	-0.578823	-1.71032
461	CTK_C26940	Dipeptidase	2	85629.5	99578	78242.5	79379.5	94401.5	88350.5	92603.8	78811	91376	6974.25	568.5	3025.5	7.53128	0.721346	3.31104	-0.102674	0.230745
462	CTK_C26970	Malate dehydrogenase	7	346579	398371	523034	511480	691182	791991	372475	517257	741586	25896.1	5776.64	50404.3	6.95244	1.11678	6.79682	0.603738	1.24347
463	CTK_C27000	3-isopropylmalate dehydrogenase	14	74213.5	79826.9	85639.9	83476.6	57097.3	63334.2	77020.2	84558.3	60215.8	2806.71	1081.64	3118.46	3.64413	1.27917	5.17881	0.264709	-0.105096
464	CTK_C27020	3-isopropylmalate dehydratase large subunit	2	394800	438349	382068	372880	235808	252178	416574	377474	243993	21774.8	4594.25	8184.75	5.2271	1.2171	3.35451	-0.0121954	-0.521735
465	CTK_C27030	2-isopropylmalate synthase	10	143649	155273	169474	162647	82088.4	96815.9	149461	166061	89452.1	5812.15	3413.5	7363.75	3.88874	2.05557	8.23205	0.281941	-0.490581
466	CTK_C27060	Chorismate synthase	4	324140	341605	350392	358276	461506	541164	332872	354334	501335	8732.62	3942.38	39828.9	2.62342	1.11262	7.94456	0.220141	0.840807
467	CTK_C27070	3-phosphoshikimate 1-carboxyvinyltransferase	4	333399	337924	367514	344215	403582	457818	335662	355864	430700	2262.62	11649.5	27118.4	0.674079	3.27358	6.29635	0.21432	0.609675
468	CTK_C27080	TyrA	2	264814	276676	343660	356594	504000	580300	270746	350127	542150	5931	6466.5	38150	2.19062	1.8469	7.0368	0.500941	1.25175
469	CTK_C27090	AroF	7	48320.7	57294.1	30086.7	27054.9	9230.43	8984.29	52807.4	28570.8	9107.36	4486.72	1515.92	123.07	8.49637	5.30586	1.35132	-0.7562	-2.28564
470	CTK_C27250	4Fe-4S binding domain protein	9	176138	175422	99915.9	99937.1	83842.7	90282.3	175780	99926.5	87062.5	357.89	10.61	3219.83	0.203601	0.0106178	3.6983	-0.684832	-0.763648
471	CTK_C27300	Uncharacterized protein	2	71368	79775.5	81887	82874.5	45396	52983	75571.8	82380.8	49189.5	4203.75	493.75	3793.5	5.56259	0.599351	7.71201	0.25446	-0.369497
472	CTK_C27360	Uncharacterized protein	3	62504.3	55555	54765.7	58117.3	173260	193250	59029.7	56441.5	183255	3474.67	1675.83	9995	5.8863	2.96915	5.45416	0.0653162	1.88434
473	CTK_C27380	Predicted serine kinase	3	10946	7048.67	6613.67	5557.67	327062	396170	8997.33	6085.67	361616	1948.67	528	34553.7	21.6582	8.67612	9.55535	-0.434082	5.57882
474	CTK_C27410	Adenosylmethionine-8-amino-7-oxononanoate transaminase	6	9877.33	8622.5	82166.2	83709.2	110183	125813	9249.92	82937.7	117998	627.415	771.5	7814.83	6.78293	0.930217	6.62285	3.29452	3.92318
475	CTK_C27430	Glutamate-1-semialdehyde 2,1-aminomutase	3	83948.7	103823	79279	74823	78634.3	94383	93886	77051	86508.7	9937.33	2228	7874.33	10.5845	2.89159	9.10237	-0.155096	0.131935
476	CTK_C27440	hypothetical protein CarbS_02055	5	179464	194489	145710	149652	112521	129058	186977	147681	120790	7512.4	1970.8	8268.4	4.01783	1.3345	6.84529	-0.210372	-0.380361
477	CTK_C27650	Pyruvate kinase	169	53122.2	57567.7	38913.9	38583.7	37509.7	42710.8	55345	38748.8	40110.3	2222.76	165.08	2600.56	4.01619	0.426026	6.48351	-0.3843	-0.21448
478	CTK_C27660	6-phosphofructokinase	36	173004	204288	156614	163430	176925	200726	188646	160022	188825	15641.9	3407.88	11900.7	8.29167	2.12963	6.30248	-0.107415	0.251371
479	CTK_C27670	DNA polymerase III, alpha subunit	5	8782	10990.8	11364	11111.6	6406.2	7366.6	9886.4	11237.8	6886.4	1104.4	126.2	480.2	11.1709	1.123	6.97316	0.314842	-0.271695
480	CTK_C27690	DRTGG domain protein	3	133315	149358	149344	152260	158464	190100	141336	150802	174282	8021.5	1457.67	15818	5.67546	0.966612	9.07611	0.223521	0.552287
481	CTK_C27700	Putative sporulation transcription regulator WhiA	2	54799.5	60795.5	46766.5	46009.5	27767.5	34444.5	57797.5	46388	31106	2998	378.5	3338.5	5.18708	0.815944	10.7327	-0.187255	-0.643814
482	CTK_C27760	Predicted peptidoglycan synthetase	4	84498.8	91980	81427	82102.8	89909.2	93423.8	88239.4	81764.9	91666.5	3740.62	337.875	1757.25	4.23918	0.413228	1.917	0.0200586	0.304972
483	CTK_C27790	UvrABC system protein A	7	32650.6	35960.7	29443.4	28223.7	26126.6	30546.1	34305.6	28833.6	28336.4	1655.07	609.86	2209.78	4.82448	2.1151	7.79841	-0.120696	-0.0257916
484	CTK_C27840	Predicted ATPase involved in cell division	3	246843	239300	210211	205168	296695	321859	243072	207690	309277	3771.17	2521.83	12582.2	1.55147	1.21423	4.06825	-0.0969525	0.59752
485	CTK_C27890	Uncharacterized protein	10	44163.3	51635.4	98263.2	96206.6	224156	278857	47899.4	97234.9	251507	3736.05	1028.3	27350.4	7.79979	1.05754	10.8746	1.15147	2.64252
486	CTK_C27930	NADH dehydrogenase	38	23344.5	23301.5	32307.7	33233.8	147944	174840	23323	32770.8	161392	21.475	463.05	13448	0.0920766	1.413	8.33251	0.620659	3.04074
487	CTK_C27960	Predicted rubrerythrin	93	20992.6	22615.7	15486	14960.8	10725.9	12052.4	21804.1	15223.4	11389.1	811.54	262.625	663.26	3.72195	1.72514	5.82362	-0.388314	-0.686943
488	CTK_C27970	Mannose-6-phosphate isomerase	3	81672.3	93001.3	112256	110296	111341	127387	87336.8	111276	119364	5664.5	979.835	8023	6.48581	0.880546	6.72148	0.479478	0.700702
489	CTK_C28140	O-acetylhomoserine sulfhydrylase	23	149789	160027	71271.6	70272.4	50850.5	57565.5	154908	70772	54208	5118.81	499.61	3357.5	3.30442	0.705943	6.19373	-1.00016	-1.26483
490	CTK_C28150	Spermidine synthase	10	70302.7	78690.4	50272	49645.1	39982.3	47116	74496.5	49958.6	43549.2	4193.85	313.45	3566.85	5.62959	0.62742	8.1904	-0.446442	-0.524529
491	CTK_C28170	O-acetyl-L-homoserine sulfhydrylase	6	110282	120539	93524	96264	144460	165190	115410	94894	154825	5128.58	1370	10365.1	4.44378	1.44372	6.69469	-0.152383	0.673871
492	CTK_C28180	Sulfite reductase, beta subunit	22	484471	527465	443921	435206	645383	769949	505968	439564	707666	21496.9	4357.2	62283	4.24867	0.991257	8.80118	-0.0729746	0.734022
493	CTK_C28200	Uncharacterized protein	13	15204.9	16474.6	13675.2	13367.7	14085	17044.1	15839.7	13521.5	15564.5	634.885	153.77	1479.54	4.00818	1.13723	9.50584	-0.0982973	0.224715
494	CTK_C28410	Thioredoxin-disulfide reductase	7	152169	164892	190603	185782	301909	331020	158530	188193	316464	6361.93	2410.14	14555.4	4.01306	1.28068	4.59937	0.377449	1.24728
495	CTK_C28440	Phosphoenolpyruvate-protein phosphotransferase	8	212908	244598	186278	184552	101459	116328	228753	185415	108893	15844.8	862.94	7434.18	6.92659	0.465409	6.82703	-0.173031	-0.820876
496	CTK_C28530	30S ribosomal protein S9	5	129451	163774	90497.4	99488.6	52829	48948.2	146612	94993	50888.6	17161.6	4495.6	1940.4	11.7054	4.73256	3.81303	-0.496112	-1.27659
497	CTK_C28580	Predicted ABC-type cobalt transport system, ATPase component	2	245276	283590	220208	215306	164320	176234	264432	217757	170277	19157	2450.75	5957.25	7.24457	1.12545	3.49856	-0.150182	-0.385014
498	CTK_C28590	50S ribosomal protein L17	3	295045	339400	225540	206521	153425	205561	317223	216030	179493	22177.3	9509.34	26068	6.99109	4.40185	14.5231	-0.424262	-0.571566
499	CTK_C28600	DNA-directed RNA polymerase subunit alpha	55	266927	290081	221387	216492	178393	192855	278504	218940	185624	11577	2447.54	7231.05	4.15686	1.11791	3.89554	-0.217164	-0.335316
500	CTK_C28610	30S ribosomal protein S4	7	1.55035e+06	1.92642e+06	1.13932e+06	1.15393e+06	700668	897694	1.73839e+06	1.14663e+06	799181	188036	7306.78	98512.9	10.8167	0.637242	12.3267	-0.470352	-0.871154
501	CTK_C28630	30S ribosomal protein S13	7	614941	674269	328578	304147	147163	164624	644605	316362	155894	29663.9	12215.1	8730.57	4.60187	3.8611	5.60034	-0.896836	-1.79785
502	CTK_C28650	Translation initiation factor IF-1	4	25996.8	30098	21824.8	21681.8	17526	21291.5	28047.4	21753.2	19408.8	2050.62	71.5	1882.75	7.31129	0.328687	9.70052	-0.236635	-0.281159
503	CTK_C28670	Adenylate kinase	3	406168	455908	380719	362941	322024	370079	431038	371830	346052	24870.2	8889	24027.2	5.76983	2.39061	6.94324	-0.0831726	-0.0668278
504	CTK_C28680	Protein translocase subunit SecY	3	220621	250688	176862	176995	159029	194671	235655	176928	176850	15033.5	66.5	17820.8	6.37946	0.0375859	10.0768	-0.283511	-0.164148
505	CTK_C28690	50S ribosomal protein L15	34	17803	19220.2	12400.3	12281.8	7382.65	8338.91	18511.6	12341	7860.78	708.605	59.265	478.13	3.8279	0.480228	6.08248	-0.454968	-0.985686
506	CTK_C28710	30S ribosomal protein S5	64	39077.7	45032.4	30217.4	28535.3	21448.1	25434.5	42055	29376.4	23441.3	2977.33	841.05	1993.2	7.07962	2.86302	8.50298	-0.387623	-0.593228
507	CTK_C28730	50S ribosomal protein L6	4	467618	491724	305687	298587	196435	214456	479672	302137	205446	12053	3550.25	9010.75	2.51276	1.17505	4.38595	-0.536844	-0.973289
508	CTK_C28740	30S ribosomal protein S8	19	294320	363476	241887	239210	162716	214255	328898	240548	188486	34577.7	1338.34	25769.7	10.5132	0.55637	13.6719	-0.321313	-0.553184
509	CTK_C28790	30S ribosomal protein S17	11	68669.4	70808.4	43011.7	42067.4	31455.2	34602.4	69738.9	42539.5	33028.8	1069.46	472.185	1573.63	1.53351	1.10999	4.76443	-0.583159	-0.828239
510	CTK_C28810	50S ribosomal protein L16	29	115779	127453	83049	78684.4	49925.5	55666.1	121616	80866.7	52795.8	5837	2182.29	2870.29	4.79953	2.69863	5.43659	-0.458718	-0.953839
511	CTK_C28820	30S ribosomal protein S3	14	874730	839333	567521	567332	401097	435179	857032	567427	418138	17698.2	94.61	17041.1	2.06506	0.0166735	4.07546	-0.464914	-0.785369
512	CTK_C28850	50S ribosomal protein L2	4	206695	236482	149154	140360	84300.5	106872	221588	144757	95586	14893.5	4397.5	11285.5	6.72124	3.03785	11.8066	-0.48425	-0.963012
513	CTK_C28860	50S ribosomal protein L23	6	23372.7	25475.2	16616.8	15804.8	12158.8	13140.8	24423.9	16210.8	12649.8	1051.25	406	491	4.30418	2.5045	3.88148	-0.461337	-0.699177
514	CTK_C28870	50S ribosomal protein L4	7	65284.9	74586.6	46933.1	44508.4	31372	37445.4	69935.7	45720.8	34408.7	4650.86	1212.35	3036.72	6.65019	2.65165	8.82542	-0.483179	-0.773255
515	CTK_C28880	50S ribosomal protein L3	16	1.10482e+06	1.20742e+06	765951	781086	526918	619624	1.15612e+06	773519	573271	51300.6	7567.5	46353.2	4.4373	0.978322	8.08575	-0.449783	-0.762002
516	CTK_C28890	30S ribosomal protein S10	32	583598	623022	386987	390424	270852	306761	603310	388706	288807	19712	1718.24	17954.3	3.26732	0.44204	6.21672	-0.504222	-0.812796
517	CTK_C28910	Elongation factor G	70	282272	307294	228288	220133	219871	249618	294783	224210	234745	12511.3	4077.32	14873.4	4.24423	1.81853	6.33599	-0.2648	-0.0785617
518	CTK_C28930	30S ribosomal protein S12	2	451846	423946	236744	236912	174872	195832	437896	236828	185352	13949.5	84.25	10480	3.18557	0.0355744	5.65409	-0.75675	-0.990317
519	CTK_C28950	DNA-directed RNA polymerase subunit beta'	18	499086	553729	398693	385041	310270	353467	526408	391867	331869	27321.2	6825.92	21598.7	5.19013	1.7419	6.50822	-0.295816	-0.415569
520	CTK_C28960	DNA-directed RNA polymerase subunit beta	21	204308	223519	156847	149586	132680	155299	213913	153217	143989	9605.55	3630.57	11309.4	4.49039	2.36956	7.85434	-0.351453	-0.321067
521	CTK_C28970	50S ribosomal protein L7/L12	18	470149	550602	322705	337457	218049	265959	510376	330081	242004	40226.5	7376.05	23955.1	7.88174	2.23462	9.89864	-0.498739	-0.826531
522	CTK_C28980	50S ribosomal protein L10	39	161163	168892	111864	109836	86550.5	95075.3	165028	110850	90812.9	3864.32	1013.93	4262.42	2.34162	0.914691	4.69363	-0.444099	-0.611739
523	CTK_C28990	50S ribosomal protein L1	10	234475	262235	170025	166125	106809	132291	248355	168075	119550	13880.2	1950.1	12740.8	5.58883	1.16026	10.6573	-0.433298	-0.804792
524	CTK_C29000	50S ribosomal protein L11	36	46742.4	48091.8	31174	31594.6	22326.3	25270.1	47417.1	31384.3	23798.2	674.695	210.32	1471.91	1.42289	0.670144	6.18498	-0.465363	-0.744553
525	CTK_C29010	Transcription termination/antitermination protein nusG	2	7623	8507.5	6014	6393.5	5951	7060.5	8065.25	6203.75	6505.75	442.25	189.75	554.75	5.4834	3.05863	8.52707	-0.248579	-0.0600039
526	CTK_C29040	Elongation factor Tu	314	87491	93198.2	70314.2	69927.8	79202.9	91076.8	90344.6	70121	85139.9	2853.58	193.2	5936.95	3.15856	0.275524	6.97317	-0.235592	0.164397
527	CTK_C29050	RNA polymerase factor sigma-70	2	54059.5	58768	86913	88278.5	75495.5	86238.5	56413.8	87595.8	80867	2354.25	682.75	5371.5	4.17318	0.779433	6.64239	0.764814	0.769504
528	CTK_C29070	RNA methyltransferase, TrmH family, group 3	3	53209	61119.7	52015	50628.3	41389	49956	57164.3	51321.7	45672.5	3955.33	693.335	4283.5	6.91924	1.35096	9.37873	-0.0255474	-0.0737896
529	CTK_C29090	Cysteine--tRNA ligase	13	333215	356667	247804	248245	196901	214541	344941	248025	205721	11726	220.575	8820.3	3.39942	0.0889326	4.28751	-0.345866	-0.495663
530	CTK_C29110	Putative membrane protein with a PIN domain	5	21433.4	21662.8	25950.4	24672	35922	41146.6	21548.1	25311.2	38534.3	114.7	639.2	2612.3	0.532298	2.52536	6.77916	0.362215	1.08858
531	CTK_C29130	DNA integrity scanning protein DisA	10	95401.6	99616.5	151050	153573	256645	287318	97509.1	152311	271982	2107.45	1261.8	15336.5	2.16129	0.828435	5.6388	0.773415	1.7299
532	CTK_C29140	DNA repair protein radA	2	98086	113882	121111	132630	155612	164890	105984	126871	160251	7898.25	5759.75	4638.5	7.45229	4.53986	2.89452	0.38951	0.846483
533	CTK_C29150	ATP-dependent Clp protease ATP-binding subunit ClpC	47	42145.9	42526.4	72930.8	73499.1	212799	237752	42336.1	73215	225276	190.235	284.17	12476.6	0.449344	0.388131	5.53836	0.920249	2.66173
534	CTK_C29160	Putative ATP:guanido phosphotransferase CKR_0155	10	113754	124214	218547	211514	355016	429074	118984	215030	392045	5229.6	3516.5	37028.9	4.39521	1.63535	9.44505	0.983774	1.97025
535	CTK_C29200	Putative foldase related protein	5	367198	400555	235586	239507	65438.4	72102.4	383877	237546	68770.4	16678.6	1960.5	3332	4.34478	0.825313	4.84511	-0.562435	-2.23078
536	CTK_C29240	UDP-N-acetylmuramoylalanine--D-glutamate ligase	5	47385	57121	53652.8	53017	47868.2	57384.8	52253	53334.9	52626.5	4868	317.9	4758.3	9.31621	0.596045	9.04164	0.159566	0.260276
537	CTK_C29250	Glycine--tRNA ligase	17	135312	151599	117354	114427	81945.7	96890.4	143456	115890	89418	8143.26	1463.29	7472.32	5.6765	1.26266	8.35661	-0.177845	-0.431967
538	CTK_C29260	Lysine--tRNA ligase	16	500199	563146	352108	337803	236613	286185	531673	344956	261399	31473.6	7152.43	24786.1	5.91973	2.07343	9.4821	-0.494126	-0.774283
539	CTK_C29270	Transcription elongation factor GreA	2	480586	540902	294839	298988	28269	29345	510744	296913	28807	30158.5	2074.25	538	5.90482	0.698605	1.8676	-0.652559	-3.89811
540	CTK_C29290	tRNA-dihydrouridine synthase	2	48444	50296	33928.5	32589	15422	14434	49370	33258.8	14928	926	669.75	494	1.87563	2.01376	3.30922	-0.439901	-1.47561
541	CTK_C29310	Uncharacterized protein	5	32093.4	33178.4	31766.6	35585.6	30874.8	34990.6	32635.9	33676.1	32932.7	542.5	1909.5	2057.9	1.66228	5.67019	6.2488	0.175265	0.263061
542	CTK_C29320	ATP-dependent zinc metalloprotease FtsH	10	264522	270927	296554	290145	405874	433752	267725	293350	419813	3202.65	3204.85	13939	1.19625	1.0925	3.32029	0.261871	0.898998
543	CTK_C29350	Predicted stage II sporulation protein E	2	2873	3592.5	2330	2314.5	3214.5	3553	3232.75	2322.25	3383.75	359.75	7.75	169.25	11.1283	0.333728	5.00185	-0.347239	0.315861
544	CTK_C29400	RNA-binding S4 domain protein	3	3008.33	3773.67	3166.33	3320	4569.67	4993	3391	3243.16	4781.34	382.67	76.835	211.665	11.2849	2.36914	4.4269	0.0656916	0.745703
545	CTK_C29410	DNA-binding protein HU	7	12606.4	13534.4	13131.9	13723.7	16258.1	18370.9	13070.4	13427.8	17314.5	464	295.925	1056.36	3.55	2.20383	6.10101	0.168915	0.655674
546	CTK_C29420	Putative uncharacterized protein	6	122155	139298	97826.3	96899.2	83168.7	93009	130726	97362.8	88088.8	8571.67	463.58	4920.17	6.55695	0.476137	5.58546	-0.29511	-0.319521
547	CTK_C29450	Foldase protein PrsA	9	907737	946777	668541	678106	620308	716860	927257	673323	668584	19519.8	4782.55	48275.7	2.10511	0.710291	7.22059	-0.331669	-0.221861
548	CTK_C29460	Predicted transcription-repair coupling factor	4	67290.2	74599.5	43252.2	45460.2	28903	33151.2	70944.9	44356.2	31027.1	3654.62	1104	2124.12	5.15136	2.48894	6.84603	-0.547561	-0.943168
549	CTK_C29510	Ribose-phosphate pyrophosphokinase	14	66623	78110.1	48931.9	46138.9	38883.8	45115.9	72366.6	47535.4	41999.9	5743.57	1396.5	3116.07	7.93677	2.93781	7.41924	-0.476322	-0.534939
550	CTK_C29520	Bifunctional protein GlmU	3	573263	661367	405790	417263	244117	300196	617315	411526	272156	44052.2	5736.17	28039.5	7.13609	1.39388	10.3027	-0.455021	-0.93157
551	CTK_C29530	Putative septation protein SpoVG	4	65221	72986.2	126377	122382	274458	338990	69103.6	124379	306724	3882.62	1997.75	32265.5	5.61855	1.60618	10.5194	0.977913	2.40011
552	CTK_C29580	4Fe-4S binding domain protein	3	67939.7	75934.3	65384.3	64151.3	34479	40064	71937	64767.8	37271.5	3997.33	616.5	2792.5	5.55671	0.951861	7.49232	-0.0214566	-0.698661
553	CTK_C29600	Predicted membrane protein	5	18308.6	19781.6	117721	113504	83454	105153	19045.1	115613	94303.3	736.5	2108.6	10849.3	3.86714	1.82385	11.5047	2.73181	2.55789
554	CTK_C29700	Predicted methyl-accepting chemotaxis protein	3	30063.7	32830	46673	42752.3	75714.7	87551	31446.8	44712.7	81632.8	1383.17	1960.33	5918.17	4.39842	4.38429	7.24974	0.637769	1.62623
555	CTK_C29710	Helix-turn-helix domain-containing protein	2	85436.5	92537	99338.5	101416	104932	122135	88986.8	100378	113534	3550.25	1039	8601.5	3.98964	1.03509	7.57618	0.303773	0.601456
556	CTK_C29720	Putative uncharacterized protein	5	108845	117655	126136	129957	180879	210073	113250	128046	195476	4404.8	1910.7	14596.6	3.88945	1.49219	7.46721	0.307159	1.03748
557	CTK_C29740	GlnA	29	361956	396689	407560	394796	607893	725813	379322	401178	666853	17366.1	6382.04	58959.7	4.5782	1.59083	8.84149	0.210816	1.06394
558	CTK_C29770	UDP-N-acetylglucosamine 1-carboxyvinyltransferase	4	214058	228359	161056	151359	104524	117968	221208	156208	111246	7150.5	4848.5	6722.12	3.23247	3.10388	6.04258	-0.371941	-0.741653
559	CTK_C29790	Uncharacterized protein	5	110652	120263	103837	100272	68089.8	80477.8	115457	102054	74283.8	4805.8	1782.2	6194	4.1624	1.74632	8.33829	-0.0480223	-0.386241
560	CTK_C29810	Putative uncharacterized protein	3	828499	953199	471855	449667	171058	207082	890849	460761	189070	62350	11094	18012	6.99894	2.40775	9.52665	-0.821162	-1.98626
561	CTK_C29820	Asparagine--tRNA ligase	9	97475.3	111479	73279.9	75803.4	45820.3	55654.1	104477	74541.7	50737.2	7001.61	1261.78	4916.89	6.70159	1.69271	9.69089	-0.357066	-0.792068
562	CTK_C29880	Phosphorylase	4	55071.8	49805.2	62258	68524.5	70965	73386.8	52438.5	65391.2	72175.9	2633.25	3133.25	1210.88	5.0216	4.79154	1.67767	0.448471	0.71089
563	CTK_C29890	Glycogen synthase	5	51843.2	50473.2	119591	119293	313558	358618	51158.2	119442	336088	685	149.4	22530.4	1.33898	0.125082	6.70372	1.35327	2.9658
564	CTK_C29960	Ferritin	11	12851.6	14784.3	17243.7	18258	25765.5	30767.3	13818	17750.9	28266.4	966.315	507.135	2500.86	6.99318	2.85696	8.84746	0.491345	1.28254
565	CTK_C29970	Acetyl-coenzyme A carboxylase carboxyl transferase subunit alpha	2	98475	127123	115544	114376	251146	300146	112799	114960	275646	14324	584	24499.8	12.6987	0.508001	8.88811	0.157384	1.53906
566	CTK_C29980	Acetyl-coenzyme A carboxylase carboxyl transferase subunit beta	6	40017	44758.8	52133.7	52525	119331	139636	42387.9	52329.3	129483	2370.92	195.665	10152.3	5.59337	0.373911	7.84065	0.433967	1.86104
567	CTK_C29990	Biotin carboxylase	10	89232.6	91075.1	83380.8	89801.8	189682	205490	90153.9	86591.3	197586	921.25	3210.5	7904.05	1.02186	3.70765	4.00032	0.071833	1.38202
568	CTK_C30020	3-oxoacyl-[acyl-carrier-protein] synthase 2	10	154846	168760	169495	165214	331080	372814	161803	167355	351947	6957.1	2140.6	20867	4.29973	1.27908	5.92902	0.178669	1.37112
569	CTK_C30030	3-oxoacyl-[acyl-carrier-protein] reductase	7	223685	234064	222290	221878	528700	597816	228874	222084	563258	5189.36	205.785	34557.9	2.26734	0.0926608	6.13535	0.0865519	1.54924
570	CTK_C30050	Enoyl-[acyl-carrier protein] reductase	9	129825	149365	114142	120537	106042	121680	139595	117340	113861	9769.78	3197.72	7818.78	6.99866	2.72519	6.86696	-0.120559	-0.043975
571	CTK_C30060	3-oxoacyl-[acyl-carrier-protein] synthase 3	2	56465	62201.5	53810	48486.5	94540.5	124240	59333.2	51148.2	109390	2868.25	2661.75	14850	4.83414	5.20399	13.5752	-0.0841559	1.13257
572	CTK_C30080	Putative uncharacterized protein	6	162016	185984	145126	144973	270884	325100	174000	145049	297992	11984.2	76.415	27107.8	6.88746	0.052682	9.09683	-0.132541	1.02619
573	CTK_C30160	Adenylosuccinate synthetase	15	72925.3	80813.2	52687	57672.3	66515.9	79267.5	76869.2	55179.7	72891.7	3943.96	2492.67	6375.8	5.13075	4.51736	8.74695	-0.34827	0.173348
574	CTK_C30170	Uncharacterized protein	4	95537.5	112514	56368.8	54260.8	41564	51827	104026	55314.8	46695.5	8488.25	1054	5131.5	8.15976	1.90546	10.9893	-0.781205	-0.905585
575	CTK_C30350	18 kDa heat shock protein	3	11585	6317	14313.3	14517	492840	558742	8951	14415.2	525791	2634	101.835	32951.2	29.4269	0.706444	6.26697	0.817467	6.1263
576	CTK_C30360	Predicted DNA helicase	4	129668	133808	119309	118978	99903.5	107482	131738	119144	103693	2069.75	165.25	3789.25	1.57111	0.138698	3.65431	-0.0149683	-0.0953565
577	CTK_C30370	ATP-dependent protease LA	6	187049	196193	155123	148044	34102.7	35183.7	191621	151583	34643.2	4572.09	3539.58	540.5	2.386	2.33507	1.56019	-0.208146	-2.21761
578	CTK_C30380	50S ribosomal protein L9	7	142689	150076	151910	151238	143729	171032	146382	151574	157381	3693.43	335.785	13651.8	2.52314	0.221532	8.67437	0.180281	0.354519
579	CTK_C30420	30S ribosomal protein S18	14	1.02917e+06	1.15494e+06	621727	587519	313731	404573	1.09205e+06	604623	359152	62884	17104.4	45420.9	5.75832	2.82893	12.6467	-0.722937	-1.35438
580	CTK_C30440	30S ribosomal protein S6	9	1349854	1.58253e+06	1038276	1.02987e+06	833394	988789	1.46619e+06	1.03407e+06	911091	116340	4204.89	77697.4	7.93482	0.406635	8.52795	-0.37374	-0.436408
581	CTK_C30520	Putative spo0J	2	24178	27581.5	27542	26921.5	13517.5	16075	25879.8	27231.8	14796.2	1701.75	310.25	1278.75	6.5756	1.1393	8.64239	0.203466	-0.556592
582	CTK_C30530	Cobyrinic acid ac-diamide synthase	5	3858	4064.2	3653.2	3727.4	2532	2911.6	3961.1	3690.3	2721.8	103.1	37.1	189.8	2.60281	1.00534	6.97333	0.027837	-0.29134
583	CTK_C30560	tRNA uridine 5-carboxymethylaminomethyl modification enzyme MnmG	4	59523.8	70447.5	52783	50357.2	42107.5	52135	64985.6	51570.1	47121.2	5461.88	1212.88	5013.75	8.40474	2.35189	10.6401	-0.203585	-0.213743
584	CTK_C30570	tRNA modification GTPase MnmE	3	101675	116343	84379.7	84079.7	67249.3	81353	109009	84229.7	74301.2	7334.33	150	7051.83	6.72819	0.178085	9.49088	-0.242047	-0.302991
585	CTK_C30580	Predicted RNA-binding protein	3	155305	175931	189873	157056	134315	144899	165618	173464	139607	10313	16408.5	5291.67	6.22698	9.45928	3.7904	0.196781	0.0035118
586	CTK_P00250	Uncharacterized protein (NN.term domain homologous to B.subtilis (Gi|833839))	5	38871	41526	90743.6	87582.8	247335	286445	40198.5	89163.2	266890	1327.5	1580.4	19555.2	3.30236	1.77248	7.32707	1.27931	2.98103
587	CTK_P00260	Uncharacterized protein	6	31473.3	35870.2	59388.2	58545.2	75909	90273.2	33671.8	58966.7	83091.1	2198.42	421.5	7182.08	6.52897	0.714811	8.64363	0.938361	1.55315
588	CTK_P00280	Uncharacterized protein	6	94278.5	102451	177161	170600	265582	319396	98364.7	173881	292489	4086.17	3280.16	26907.2	4.1541	1.88645	9.1994	0.951885	1.82217
589	CTK_P00610	ArsC	3	320996	356402	317878	321195	456008	530485	338699	319536	493246	17703	1658.5	37238.2	5.22676	0.519033	7.54961	0.0459756	0.792304
